# Supplementary material for: Band 3–mediated Plasmodium vivax invasion is associated with transcriptional variation in PvTRAg genes
Source: Front Cell Infect Microbiol. 2022 Sep 30;12:1011692. doi: 10.3389/fcimb.2022.1011692 (PMC9563252; doi:10.3389/fcimb.2022.1011692)
Supplement: Supplementary Table 1 — PCR programs, primer sequences, and restriction enzymes used for each of the different reRBC polymorphism PCRs carried out. Protocols were modified from Yazdanbakhsh et al. (2000) for the Duffy blood type, Jarolim et al. (1991) for the SAO genotype, Xiang et al. (1999) for the CR1 exon 22 polymorphism, Tavul et al. (2008) for the Gerbich blood type, and Chong et al. (2000) for the alpha thalassemia–associated deletions. [file Table_1.xlsx]

## Sheet: Blad1
Duffy positive/negative - PCR-RFLP					Duffy allele A/B - PCR-RFLP					SAO genotype					CR1 exon 22 polymorphism - PCR-RFLP					GYPC exon 3 deletion (Gerbich blood type)						alpha thalassemia associated deletions
Protocol modified from Yazdanbakhsh et al. (2000)					Protocol modified from Yazdanbakhsh et al. (2000)					Protocol modified from Jarolim et al. (1991)					Protocol modified from Xiang et al. (1999)					Protocol modified from Tavul et al. (2008)						Protocol modified from Chon et al. (2000)
primers:	FyN1	CAAGGCCAGTGACCCCCATA			primers:	FyabF	TCCCCCTCAACTGAGAACTC			primers:	P198	GGGCCCAGATGACCCTCTGC			primers:	CR1ex22-F	TTCACATTGGATAGCCAGAGC			primers:	GPCin1/2-F	ACAACAAGAGTCCCTGCCTTCATAC				primers:	α2/3.7-F	CCCCTCGCCAAGTCCACCC
	FyN2	CATGGCACCGTTTGGTTCAG				FyabR	AAGGCTGAGCCATACCAGAC				P199	GCCGAAGGTGATGGCGGGTG				CR1ex22-R	CCAGAGGTTAATCTCCCTGGA				GPCex2-F	GGGGATGGCCTCTGCCTC					3.7-R	AAAGCACTCTAGGGTCCAGCG
																					GPCex3-R	TGGGGGTGGAGGTCTCC					α2-R	AGACCAGGAAGGGCCGGTG
1. PCR					1. PCR					program:					1. PCR						GPCin3-R	CAGACACGTTAGAATCATACCCCAGG					4.2-R	CCCGTTGGATCTTCTCATTTCCC
program:					program:					95°C	2min				program:												4.2-F	GGTTTACCCATGTGGTGCCTC
94°C	2min				94°C	2min				95°C	30sec	35X			94°C	4min				program: touchdown PCR followed by regular PCR
94°C	20sec	35X			94°C	20sec	35X			61°C	30sec				94°C	30sec	35X			95°C	5 min					program:
62°C	15sec				62°C	15sec				72°C	30sec				55°C	30sec				1°C	30 sec	8X				95°C	5min
72°C	20sec				72°C	20sec				72°C	1min				72°C	60sec				72°C; -1°C decrease each cycle	30 sec					95°C	1min	35X
72°C	5min				72°C	5min									72°C	2min										60°C	1min
										Gel bands:										72°C	2 min					72°C	2min
2. Digest: StyI					2. Digest: BanI					non-SAO: 175bp					2. Digest: RsaI					95°C	30 sec	30X				72°C	7min
										SAO (heterozygous): 148bp, 175bp										63°C	30 sec
Gel bands:					Gel bands:										Gel bands:					72°C	2 min					Gel bands:
duffy positive: 108bp, 77bp, (4bp)					FY*A allele: 212bp, 94bp, 86bp										wildtype: 520bp, 162bp					72°C	7 min					wildtype α/α: 1800bp
duffy negative: 108bp, 65bp, (12bp, 4bp)					FY*B allele: 306bp, 86bp										homozygous mutant: 458bp, 162bp, (62bp)											heterozygous α/-3.7: 1800bp, 2000bp
															heterozygous: 520 bp, 458bp, 162bp, (62bp)					Gel bands:						heterozygous α/-4.2: 1600bp, 1800bp
																				wildtype: 401bp, 1789bp						heterozygous -3.7/-4.2: 1600bp, 2000bp
																				homozygous deletion: 1460bp, 1816bp						homozygous -3.7/-3.7: 2000bp
																				heterozygous deletion: 401bp, 1789bp, 1460bp, 1816bp						homozygous -4.2/-4.2: 1600bp
