# Supplementary material for: Band 3–mediated Plasmodium vivax invasion is associated with transcriptional variation in PvTRAg genes
Source: Front Cell Infect Microbiol. 2022 Sep 30;12:1011692. doi: 10.3389/fcimb.2022.1011692 (PMC9563252; doi:10.3389/fcimb.2022.1011692)
Supplement: Supplementary Table 3 — Overview of invasion assays, with isolate used, reRBC sample, and percent inhibition compared with the paired control. [file Table_3.xlsx]

## Sheet: reRBC name codes
Country	Source	Code
Papua New Guinea	umbilical cord blood	Uxxx
		SAOxx
Peru	umbilical cord blood	PCBxx
Belgium	hemochromatosis patient peripheral blood	HCRxx

## Sheet: SAO
	invasion inhibition (pairwise normalized to control)
P. vivax isolate	SAO10 reRBC sample	SAO20 reRBC sample	non-SAO control reRBC sample	mRNA-seq data available	life cycle stage estimation mRNA-seq sample
Pv021		0.686229	U001	yes	schizont
Pv022		0.571991	U008	yes	schizont
Pv017	0.398993		U008	yes	trophozoite
Pv004	0.862528	0.87044	U008	yes	schizont
Pv005		0.757565	U008	no
Pv006		0.750282	U008	no
Pv023	0.774037	0.803829	U008	yes	schizont
Pv024	0.721885	0.652413	U008	yes	schizont
Pv025	0.820599	0.847961	U008	yes	schizont
Pv026	0.341085		U008	no
Pv018	0.844019	0.776478	U008	no
Pv019		0.417093	U008	no
Pv027		0.704244	U008	no
Pv032	0.445141		HCR53	yes	schizont
Pv020	0.635533		HCR53	yes	schizont
Pv033	0.719447		HCR53	yes	trophozoite
Pv041	0.838716		HCR53	yes	schizont

## Sheet: band 3 pAb
	invasion inhibition (pairwise normalized to control)
P. vivax isolate	band 3 pAb 100 µg/mL	mouse IgG (positive control) 50 µg/mL	mouse IgG (positive control) 100 µg/mL	reRBC sample	mRNA-seq data available	life cycle stage estimation mRNA-seq sample
Pv021		0.0112		HCR34	yes	schizont
Pv017		0		HCR37	yes	trophozoite
Pv004		-0.014		HCR46	yes	schizont
Pv005		-0.0148		HCR46	no
Pv07-19	0.165192			PCB19	no
Pv08-19	0.633867			PCB9	no
PV03-20	0.0662719			PCB17	no
PV13-20	0.646529		-0.0872459	PCB17	no
PV06-20	0.469906		0.047401	PCB22	no
PV01-20			0.0231091	PCB17	no

## Sheet: TRAg38 peptide
	invasion inhibition (pairwise normalized to control)
P. vivax isolate	TRAg38 peptide 50 µM	TRAg38 peptide 100 µM	BSA (positive control) 50 µg/mL	reRBC sample	mRNA-seq data available	life cycle stage estimation mRNA-seq sample
Pv021	0.194			HCR34	yes	schizont
Pv017	0.3969			HCR37	yes	trophozoite
Pv004	0.240703			HCR46	yes	schizont
Pv005	0.2391			HCR46	no
Pv023	-0.0642	0.0097	0.0551	HCR49	yes	schizont
Pv024	0.3694		-0.0011	HCR49	yes	schizont
Pv025	0.280083	0.3822	0.1099	HCR49	yes	schizont
Pv032	0.3462		0.062	HCR53	yes	schizont
Pv033	0.2393		-0.0721	HCR53	yes	trophozoite
Pv041	0.4476		0.0352	HCR53	yes	schizont
PV20-19	0.325109	0.496525		PCB11	no
PV06-20		0.346826		PCB22	no

## Sheet: basigin mAb
	invasion inhibition (pairwise normalized to control)
P. vivax isolate	basigin mAb 10 µg/mL	basigin mAb 20 µg/mL	mouse IgG (positive control) 10 µg/mL	mouse IgG (positive control) 100 µg/mL	reRBC sample
Pv023	0.3792		0.0077		HCR49
Pv024	0.5645		0.129		HCR49
Pv025	0.4295		0.0946		HCR49
Pv018	-0.0336				HCR49
Pv019	0.3038				HCR49
Pv032	0.5701	0.5639	0.0987		HCR53
Pv020	0.1603	0.5593	0.0187		HCR53
Pv033	0.2903				HCR53
Pv041	0.2868				HCR53
PV21-19	-0.0688197	0.35475			PCB11
PV13-20		-0.0368519		-0.0872459	PCB17
PV06-20		0.165157		0.047401	PCB22
bold: published in Knuepfer et al. (2019)

## Sheet: basigin pAb
	invasion inhibition (pairwise normalized to control)
P. vivax isolate	basigin pAb 10 µg/mL	goat IgG (positive control) 10 µg/mL	reRBC sample
Pv004	0.2236	-0.01	HCR46
Pv023	0.7812	-0.0287	HCR49
Pv024	0.7802	0	HCR49
Pv025	0.9072	-0.0372	HCR49
Pv018	0.8605		HCR49
Pv019	0.2507		HCR49
Pv027	0.2649		U008
Pv032	0.4161	0.1325	HCR53
Pv020	0.3501	-0.0907336	HCR53
Pv033	0.0199		HCR53
Pv041	0.4906		HCR53
PV13-20	0.866608		PCB17
PV06-20	0.101437		PCB22
bold: published in Knuepfer et al. (2019)
