# Supplementary material for: Band 3–mediated Plasmodium vivax invasion is associated with transcriptional variation in PvTRAg genes
Source: Front Cell Infect Microbiol. 2022 Sep 30;12:1011692. doi: 10.3389/fcimb.2022.1011692 (PMC9563252; doi:10.3389/fcimb.2022.1011692)
Supplement: Supplementary Table 4 — Table showing the candidate band 3 ligand list (A) as well as comparisons between all inhibition groups: strong vs weak inhibition group (B), strong vs moderate (C), and moderate vs weak (D), with their log2 transformed fold changes, baseMean (average of normalized count values for all samples), lfcSE (standard error estimate for the log2 fold change), stat (value of the test statistic for the gene or transcript), p-value, and Benjamini-Hochberg adjusted p-value (padj). The cellular compartment GO terms shown for the candidate band 3 ligand list (A) are both computed and curated. Log2 transformed fold changes and Benjamini-Hochberg adjusted p-values (padj) are the mean of the values obtained for the strong vs weak and strong vs moderate group comparisons. [file Table_4.xlsx]

## Sheet: A
CANDIDATE BAND 3 LIGAND LIST
			GO cellular compartment							group strong vs weak inhibition					group strong vs moderate inhibition
gene ID	Gene name	Product description	GO ID	GO description	Likely not a ligand (x) based on cellular compartment GO	mean log2FoldChange	mean fold change	mean padj	baseMean	log2FoldChange	lfcSE	stat	pvalue	padj	log2FoldChange	lfcSE	stat	pvalue	padj
PVP01_0404200	TRAG3	tryptophan-rich protein	NA	NA		3.56219	11.812	0.00016583	1493.78	4.21752	0.591142	7.13452	9.71e-13	2.81e-09	2.90685	0.590655	4.92141	8.59e-07	0.000331658
PVP01_0523700	null	Plasmodium exported protein (PHIST), unknown function	NA	NA		3.43882	10.844	0.0259797	214.874	3.84033	1.03309	3.71732	0.000201344	0.00379733	3.03732	1.03294	2.94045	0.00327735	0.0481621
PVP01_0949300	null	hypothetical protein	NA	NA		3.25966	9.57756	1.79e-06	220.685	3.18598	0.537223	5.93046	3.02e-09	2.08e-06	3.33334	0.542091	6.14903	7.8e-10	1.5e-06
PVP01_0302100	null	Plasmodium exported protein (PHIST), unknown function	GO:0043657	host cell		3.02678	8.14989	0.00380142	2947.42	3.15655	0.747198	4.22451	2.39e-05	0.000860309	2.89701	0.747327	3.8765	0.000105971	0.00674253
PVP01_0700400	null	Plasmodium exported protein, unknown function	GO:0043657	host cell		3.02305	8.12883	0.00464611	68.1345	3.04571	0.773349	3.93833	8.21e-05	0.00198775	3.00039	0.780565	3.84387	0.00012111	0.00730448
PVP01_0524500	null	Plasmodium exported protein (PHIST), unknown function	NA	NA		3.01929	8.10766	1.304e-05	1006.23	3.10474	0.519178	5.98011	2.23e-09	2.08e-06	2.93383	0.519811	5.64403	1.66e-08	2.4e-05
PVP01_1271300	null	40 kDa heat shock protein, putative	NA	NA		2.9614	7.78881	0.00202635	21252.8	2.99594	0.709377	4.22334	2.41e-05	0.000860309	2.92687	0.709402	4.12582	3.69e-05	0.00319238
PVP01_0700300	null	Plasmodium exported protein, unknown function	GO:0043657	host cell		2.94618	7.70705	0.000714386	167.199	3.19816	0.602043	5.31218	1.08e-07	2.71e-05	2.69419	0.603338	4.46548	7.99e-06	0.00140167
PVP01_0000200	TRAG33	tryptophan-rich protein	NA	NA		2.93547	7.65003	0.00196256	6149.65	3.28807	0.639839	5.13891	2.76e-07	5e-05	2.58286	0.639847	4.03669	5.42e-05	0.00387512
PVP01_1470500	null	Plasmodium exported protein, unknown function	GO:0043657	host cell		2.88027	7.36288	0.00649236	363.004	3.27706	0.700785	4.67626	2.92e-06	0.000216863	2.48348	0.700711	3.54423	0.000393757	0.0127679
PVP01_0534300	RBP2c	reticulocyte binding protein 2c	NA	NA		2.83014	7.11141	0.00371696	10085	2.68969	0.726105	3.70427	0.000211998	0.00395957	2.97058	0.726178	4.0907	4.3e-05	0.00347434
PVP01_0523800	null	Plasmodium exported protein (PHIST), unknown function	NA	NA		2.81367	7.03071	0.00737685	7078.83	3.26096	0.678345	4.80722	1.53e-06	0.000147686	2.36639	0.678331	3.48854	0.000485665	0.014606
PVP01_0001440	null	Plasmodium exported protein (PHIST), unknown function	NA	NA		2.8056	6.9915	0.000692418	26060.9	2.92386	0.598228	4.88753	1.02e-06	0.000108513	2.68735	0.598245	4.49205	7.05e-06	0.00127632
PVP01_0700900	null	tryptophan-rich protein	NA	NA		2.79964	6.96266	0.000196744	1583.99	3.1112	0.510168	6.09839	1.07e-09	2.06e-06	2.48808	0.510252	4.87617	1.08e-06	0.000391428
PVP01_0503400	TRAG4	tryptophan-rich protein	NA	NA		2.79728	6.95131	0.0120947	1465.31	3.25001	0.712759	4.55976	5.12e-06	0.000295	2.34456	0.71269	3.28973	0.00100282	0.0238945
PVP01_0623900	null	ring-exported protein 4, putative	GO:0030430	host cell cytoplasm		2.7904	6.91822	0.00493693	377.778	3.21871	0.641232	5.01958	5.18e-07	7.15e-05	2.36209	0.641028	3.68485	0.00022884	0.00980237
PVP01_0801000	null	hypothetical protein	NA	NA		2.76415	6.79349	0.00183202	38574.2	2.65617	0.666886	3.98294	6.81e-05	0.00172859	2.87214	0.666905	4.30667	1.66e-05	0.00193545
PVP01_0533700	null	Plasmodium exported protein (PHIST), unknown function	NA	NA		2.7624	6.78523	0.00444132	12844	2.91284	0.686864	4.24078	2.23e-05	0.000811131	2.61196	0.68689	3.80259	0.000143192	0.00807152
PVP01_0838600	null	PIR protein	NA	NA		2.72375	6.60589	0.000240357	151.577	3.03559	0.501513	6.05287	1.42e-09	2.06e-06	2.41191	0.50227	4.80202	1.57e-06	0.000478655
PVP01_1401800	TRAG21	tryptophan-rich protein	NA	NA		2.70655	6.52759	0.00558154	42187.1	2.87375	0.692354	4.1507	3.31e-05	0.00107818	2.53935	0.692361	3.66766	0.00024478	0.0100849
PVP01_0623800	DBP	duffy binding protein	GO:0020009, GO:0016021, GO:0016020	microneme, integral component of membrane, membrane		2.70533	6.52209	0.0108172	20546.7	3.32458	0.625858	5.31203	1.08e-07	2.71e-05	2.08609	0.62584	3.33327	0.000858324	0.0216074
PVP01_0700700	TRAG34	tryptophan-rich protein	NA	NA		2.69905	6.49373	1.43e-05	731.333	2.48883	0.469111	5.30543	1.12e-07	2.71e-05	2.90926	0.470765	6.17986	6.42e-10	1.5e-06
PVP01_1201800	TRAG20	tryptophan-rich protein	NA	NA		2.69849	6.49122	0.00082486	5304.21	2.89971	0.567891	5.10611	3.29e-07	5.77e-05	2.49727	0.567947	4.39701	1.1e-05	0.00159202
PVP01_1401100	null	Plasmodium exported protein, unknown function	GO:0043657	host cell		2.68719	6.44059	0.0248235	1719.95	3.17153	0.751216	4.22187	2.42e-05	0.000860642	2.20285	0.75114	2.93267	0.00336056	0.0487864
PVP01_1402200	null	Plasmodium exported protein, unknown function	GO:0043657	host cell		2.66179	6.32819	0.00467313	244695	3.00616	0.621035	4.84056	1.29e-06	0.000128817	2.31743	0.621036	3.73155	0.000190304	0.00921745
PVP01_0808700	null	Plasmodium exported protein (PHIST), unknown function	NA	NA		2.65384	6.2934	0.0059338	6377.03	2.75855	0.694593	3.97147	7.14e-05	0.0017827	2.54913	0.694651	3.66965	0.000242885	0.0100849
PVP01_1201400	null	Plasmodium exported protein (PHIST), unknown function	NA	NA		2.65354	6.29208	0.00506902	50774.3	2.92342	0.647151	4.51737	6.26e-06	0.000335669	2.38365	0.647154	3.68329	0.000230246	0.00980237
PVP01_0423300	null	hypothetical protein	NA	NA		2.65285	6.2891	0.012369	58154.8	2.87639	0.733005	3.9241	8.71e-05	0.00209145	2.42932	0.733009	3.31417	0.000919159	0.0226465
PVP01_1401200	null	Plasmodium exported protein, unknown function	GO:0043657	host cell		2.62045	6.14942	0.00829167	1399.23	2.83715	0.693145	4.09315	4.26e-05	0.00124441	2.40375	0.693298	3.46713	0.000526056	0.0153389
PVP01_0102300	DBP2	duffy binding protein 2	GO:0016021	integral component of membrane		2.61336	6.11927	0.00548253	5522.29	3.19331	0.560297	5.69932	1.2e-08	5.8e-06	2.03341	0.560238	3.62955	0.000283919	0.0109593
PVP01_1201900	null	Plasmodium exported protein, unknown function	NA	NA		2.59368	6.03637	0.000852702	7054	2.9038	0.523457	5.54735	2.9e-08	1.2e-05	2.28356	0.523474	4.36233	1.29e-05	0.0016934
PVP01_0524100	null	Plasmodium exported protein (PHIST), unknown function	NA	NA		2.58856	6.01496	0.000391919	11251.6	2.61554	0.545265	4.79683	1.61e-06	0.000148144	2.56157	0.545316	4.6974	2.63e-06	0.000635693
PVP01_0838000	null	Plasmodium exported protein, unknown function	GO:0043657	host cell		2.56181	5.90447	0.006784	17229.6	2.76969	0.661158	4.18915	2.8e-05	0.000948067	2.35392	0.661172	3.56023	0.000370534	0.0126199
PVP01_1147500	null	Plasmodium exported protein, unknown function	GO:0043657	host cell		2.54906	5.85251	0.000919745	18130.8	2.61396	0.564995	4.62653	3.72e-06	0.00024747	2.48415	0.565022	4.39655	1.1e-05	0.00159202
PVP01_0601000	null	Plasmodium exported protein, unknown function	GO:0043657	host cell		2.53544	5.79754	0.000390063	6063.6	2.47895	0.542589	4.56874	4.91e-06	0.000286962	2.59193	0.542706	4.77594	1.79e-06	0.000493163
PVP01_0601600	null	Plasmodium exported protein (PHIST), unknown function	GO:0043657	host cell		2.53128	5.78086	0.00990272	3670.36	2.54487	0.714609	3.56121	0.000369151	0.00619531	2.5177	0.714731	3.52258	0.00042737	0.0136101
PVP01_1402300	null	Plasmodium exported protein, unknown function	GO:0043657	host cell		2.51285	5.70747	0.00534706	12478.9	2.6671	0.639119	4.17309	3e-05	0.000994209	2.3586	0.639143	3.69025	0.000224031	0.00969991
PVP01_1201500	null	Plasmodium exported protein (PHIST), unknown function	NA	NA		2.51199	5.70407	0.0165559	11745.6	2.76158	0.71494	3.86267	0.000112154	0.00250722	2.2624	0.714954	3.1644	0.00155402	0.0306046
PVP01_1344100	null	conserved Plasmodium protein, unknown function	GO:0071944	cell periphery		2.51195	5.70391	0.00640893	9266.3	2.97358	0.578153	5.14324	2.7e-07	5e-05	2.05032	0.57814	3.54641	0.000390525	0.0127679
PVP01_1403200	null	hypothetical protein	NA	NA		2.50584	5.67981	0.00176617	3841.18	2.47432	0.600274	4.12199	3.76e-05	0.00115681	2.53736	0.600428	4.22592	2.38e-05	0.00237553
PVP01_0302000	null	Plasmodium exported protein (PHIST), unknown function, pseudogene	NA	NA		2.49891	5.6526	1.959e-05	494.912	2.58554	0.435088	5.94256	2.81e-09	2.08e-06	2.41229	0.436237	5.52977	3.21e-08	3.71e-05
PVP01_0504000	null	Plasmodium exported protein (PHIST), unknown function	GO:0043657	host cell		2.48482	5.59765	0.000473173	25308.1	2.58762	0.517797	4.99737	5.81e-07	7.33e-05	2.38202	0.517815	4.60014	4.22e-06	0.000873047
PVP01_1401000	null	Plasmodium exported protein, unknown function	GO:0043657	host cell		2.45854	5.49659	0.0193544	2912.61	2.7957	0.689878	4.05246	5.07e-05	0.00142564	2.12137	0.689897	3.07491	0.00210563	0.0372832
PVP01_0422600	ETRAMP11.2	early transcribed membrane protein	NA	NA		2.45442	5.48092	0.000482504	350106	2.58032	0.508543	5.07394	3.9e-07	6.24e-05	2.32852	0.508545	4.57879	4.68e-06	0.000902607
PVP01_0532500	null	Plasmodium exported protein (PHIST), unknown function	NA	NA		2.44855	5.45867	0.00109663	1907.5	2.60162	0.536978	4.84493	1.27e-06	0.000128657	2.29548	0.537162	4.27336	1.93e-05	0.0020646
PVP01_0623600	null	PIR protein	NA	NA		2.44601	5.44907	0.0133956	823.838	2.81948	0.641065	4.39812	1.09e-05	0.000513994	2.07254	0.641075	3.23291	0.00122536	0.0262772
PVP01_0423200	null	Plasmodium exported protein (PHIST), unknown function	GO:0043657	host cell		2.42626	5.37498	0.00782997	5092.51	2.42569	0.667145	3.63592	0.000276987	0.00487463	2.42683	0.667238	3.63714	0.000275687	0.0107853
PVP01_0405200	null	Plasmodium exported protein (PHISTc), unknown function	GO:0043657	host cell		2.38522	5.22422	0.00254439	11812.5	2.36264	0.589626	4.00701	6.15e-05	0.0016103	2.40779	0.589673	4.08327	4.44e-05	0.00347847
PVP01_0423600	null	Plasmodium exported protein (PHIST), unknown function	GO:0043657	host cell		2.37679	5.19379	0.0134742	242.533	2.15807	0.688293	3.1354	0.00171621	0.017988	2.5955	0.691208	3.75502	0.000173327	0.0089604
PVP01_0523200	null	Plasmodium exported protein (PHIST), unknown function	NA	NA		2.37671	5.19351	0.00646238	1071.51	2.20552	0.641499	3.43807	0.000585882	0.00809608	2.5479	0.642154	3.96775	7.26e-05	0.00482868
PVP01_0503600	TRAG38	tryptophan-rich protein	NA	NA		2.37463	5.18604	0.0123977	3362.57	2.65808	0.635238	4.18438	2.86e-05	0.000957008	2.09119	0.635275	3.29179	0.000995536	0.0238384
PVP01_0824100	MA	microneme associated antigen, putative	GO:0009986, GO:0020009	cell surface, microneme		2.35743	5.12458	0.0052433	12592.1	2.6425	0.566757	4.66249	3.12e-06	0.000222031	2.07237	0.566768	3.65647	0.000255715	0.0102646
PVP01_0601700	null	Plasmodium exported protein (PHIST), unknown function	GO:0043657	host cell		2.35743	5.12457	0.0157086	43418	2.54393	0.67699	3.7577	0.00017148	0.00335429	2.17093	0.676996	3.20671	0.0013426	0.0280629
PVP01_1471400	RBP2d	reticulocyte binding protein 2, pseudogene	NA	NA		2.35608	5.11976	7.50113e-07	12590.2	2.58337	0.341541	7.56387	3.91e-14	2.27e-10	2.12878	0.341569	6.23236	4.59e-10	1.5e-06
PVP01_0000220	null	Plasmodium exported protein, unknown function	NA	NA		2.3549	5.11559	0.00221774	307.651	2.70901	0.500115	5.41678	6.07e-08	1.95e-05	2.00079	0.500234	3.99971	6.34e-05	0.00441599
PVP01_0734200	null	Plasmodium exported protein, unknown function	GO:0043657	host cell		2.34072	5.06555	0.0164098	1858.1	2.65952	0.6415	4.14579	3.39e-05	0.00108932	2.02192	0.64154	3.15166	0.00162344	0.0317303
PVP01_0515700	null	Plasmodium exported protein (PHIST), unknown function	GO:0043657	host cell		2.33464	5.04427	0.0210561	3055.35	2.49859	0.702332	3.55756	0.000374319	0.00624584	2.1707	0.702412	3.09035	0.00199917	0.0358663
PVP01_1033800	TRAG17	tryptophan-rich protein	NA	NA		2.32103	4.99689	0.0055161	58573.3	2.69987	0.53537	5.043	4.58e-07	6.96e-05	1.94219	0.53537	3.62775	0.000285898	0.0109626
PVP01_1400900	null	Plasmodium exported protein, unknown function	GO:0043657	host cell		2.32006	4.99355	0.019773	6540.49	2.71354	0.631384	4.29776	1.73e-05	0.00068759	1.92659	0.631381	3.05139	0.00227782	0.0388585
PVP01_0903500	null	hypothetical protein	NA	NA		2.30898	4.95531	0.0245747	1627.33	2.71487	0.647494	4.19289	2.75e-05	0.000941088	1.90308	0.647475	2.93923	0.00329026	0.0482083
PVP01_0524700	null	Plasmodium exported protein (PHIST), unknown function	NA	NA		2.3084	4.95335	0.00567649	15723.8	2.36459	0.604568	3.9112	9.18e-05	0.00213554	2.25222	0.604595	3.72517	0.00019518	0.00921745
PVP01_0831900	null	conserved Plasmodium protein, unknown function	GO:0009986	cell surface		2.30762	4.95066	0.0137258	406.116	2.715	0.590435	4.59831	4.26e-06	0.000256888	1.90024	0.590342	3.21888	0.00128693	0.0271946
PVP01_1425800	null	conserved Plasmodium protein, unknown function	NA	NA		2.29409	4.90446	0.0048789	7646.71	2.65901	0.521398	5.09978	3.4e-07	5.79e-05	1.92917	0.521401	3.69998	0.000215616	0.00969991
PVP01_0000130	TRAG28	tryptophan-rich protein	NA	NA		2.28121	4.86087	0.000203548	11806.9	2.42453	0.439586	5.51548	3.48e-08	1.34e-05	2.1379	0.439621	4.86305	1.16e-06	0.000393697
PVP01_0112200	null	plasmepsin X, putative	GO:0044311	exoneme	x	2.27754	4.84851	0.0209591	4275.1	2.31563	0.704162	3.28848	0.00100729	0.0121251	2.23946	0.70425	3.17992	0.00147318	0.0297931
PVP01_0521400	ARO	armadillo-domain containing rhoptry protein, putative	GO:0005829, GO:0005634, GO:0020008	cytosol, nucleus, rhoptry		2.26861	4.81858	0.0195436	32539.7	2.73868	0.588948	4.65012	3.32e-06	0.000228668	1.79854	0.588945	3.05383	0.00225941	0.0388585
PVP01_0307300	null	conserved Plasmodium protein, unknown function	NA	NA		2.26664	4.81201	0.0177028	3039.63	2.26785	0.686957	3.3013	0.000962369	0.0117396	2.26542	0.687096	3.2971	0.000976888	0.023666
PVP01_1402400	RBP2a	reticulocyte binding protein 2a	NA	NA		2.26561	4.80858	0.0125669	14723.9	2.69619	0.561908	4.79827	1.6e-06	0.000148144	1.83503	0.561904	3.26574	0.00109177	0.0249856
PVP01_0917300	DPAP1	dipeptidyl aminopeptidase 1, putative	NA	NA		2.26395	4.80306	0.00250231	7324.7	1.97456	0.538707	3.66537	0.000246983	0.00445492	2.55335	0.538841	4.7386	2.15e-06	0.0005497
PVP01_1147000	null	Plasmodium exported protein, unknown function	GO:0043657	host cell		2.24569	4.74264	0.00717418	13295.9	2.67234	0.519437	5.14467	2.68e-07	5e-05	1.81905	0.519432	3.50199	0.000461795	0.0142984
PVP01_0524600	null	Plasmodium exported protein (PHIST), unknown function	NA	NA		2.24475	4.73953	0.00573499	1332.39	2.37499	0.577847	4.11006	3.96e-05	0.00120541	2.1145	0.578091	3.65774	0.000254453	0.0102646
PVP01_1402700	null	Plasmodium exported protein, unknown function	GO:0043657	host cell		2.24377	4.73633	0.00186856	9111.25	2.37304	0.517	4.59001	4.43e-06	0.000262769	2.11451	0.51704	4.08964	4.32e-05	0.00347434
PVP01_1411300	null	zinc finger protein, putative	NA	NA		2.23691	4.71387	0.000624564	599.247	2.1064	0.494089	4.26319	2.02e-05	0.000755965	2.36743	0.495391	4.7789	1.76e-06	0.000493163
PVP01_1436800	TRAMP	thrombospondin-related apical membrane protein, putative	GO:0045177, GO:0009986	apical part of cell, cell surface		2.20997	4.62665	0.0124656	4604.2	2.60204	0.55556	4.68362	2.82e-06	0.000211934	1.8179	0.555557	3.27221	0.00106709	0.0247193
PVP01_0504100	null	Plasmodium exported protein, unknown function	GO:0043657	host cell		2.20364	4.60641	0.00416195	1596.68	2.2522	0.55707	4.04294	5.28e-05	0.00145534	2.15508	0.557345	3.86669	0.000110324	0.00686856
PVP01_0601300	null	Plasmodium exported protein (PHIST), unknown function	GO:0043657	host cell		2.20184	4.60066	0.0127282	5717.75	2.14254	0.64533	3.32007	0.000899959	0.011158	2.26114	0.645419	3.50337	0.000459406	0.0142984
PVP01_0516300	null	Plasmodium exported protein (PHIST), unknown function	GO:0043657	host cell		2.20106	4.59818	0.0256429	4461.4	2.23351	0.700489	3.1885	0.00143015	0.0156237	2.16862	0.700571	3.0955	0.00196481	0.0356622
PVP01_0511100	null	RNA-binding protein, putative	NA	NA		2.19527	4.57975	0.0109913	10602.1	2.21675	0.627036	3.53528	0.000407339	0.00664364	2.17379	0.627076	3.46655	0.000527193	0.0153389
PVP01_0111500	null	conserved Plasmodium protein, unknown function	NA	NA		2.19527	4.57974	0.00199784	5943.73	2.27556	0.517988	4.39309	1.12e-05	0.000517213	2.11497	0.518059	4.08248	4.46e-05	0.00347847
PVP01_1430300	null	acyl-CoA binding protein, putative	NA	NA		2.19382	4.57517	0.0063116	54059.1	2.72035	0.468097	5.81151	6.19e-09	3.26e-06	1.6673	0.468093	3.5619	0.00036818	0.0126199
PVP01_1471100	null	PIR protein	NA	NA		2.19034	4.56413	0.000108532	678.731	2.34933	0.396635	5.92316	3.16e-09	2.08e-06	2.03135	0.39723	5.11378	3.16e-07	0.000214983
PVP01_1411700	null	RNA-binding protein, putative	NA	NA		2.16252	4.47697	0.00650819	53498.7	2.40137	0.537719	4.46585	7.98e-06	0.000415997	1.92367	0.537723	3.57744	0.000346981	0.0126004
PVP01_1440200	null	conserved Plasmodium protein, unknown function	NA	NA		2.15024	4.43901	0.0246912	18398.5	2.41578	0.635558	3.80103	0.000144095	0.00300112	1.8847	0.635566	2.96539	0.00302297	0.0463813
PVP01_0504400	SIAP2	sporozoite invasion-associated protein 2, putative	GO:0044164	host cell cytosol		2.12524	4.36275	0.00537401	8001.68	2.2968	0.532409	4.31398	1.6e-05	0.000663124	1.95367	0.532444	3.66926	0.000243256	0.0100849
PVP01_1251600	null	conserved Plasmodium protein, unknown function	NA	NA		2.11603	4.335	0.00874664	10573.3	2.28631	0.564178	4.05247	5.07e-05	0.00142564	1.94575	0.564203	3.44868	0.000563338	0.0160676
PVP01_0810400	SDH4	succinate dehydrogenase subunit 4, putative	NA	NA		2.10519	4.30254	0.00694596	8634.76	2.19072	0.560263	3.91017	9.22e-05	0.00213607	2.01966	0.560306	3.60456	0.000312677	0.0117558
PVP01_0808800	null	Plasmodium exported protein (PHIST), unknown function	NA	NA		2.09857	4.28286	0.000917155	5511.28	2.21934	0.454255	4.88567	1.03e-06	0.000108513	1.97781	0.454328	4.35326	1.34e-05	0.0017258
PVP01_1120100	null	RNA-binding protein, putative	NA	NA		2.08477	4.24207	0.000578036	5938.38	1.88375	0.449351	4.19216	2.76e-05	0.000941088	2.28579	0.449506	5.08511	3.67e-07	0.000214983
PVP01_0613800	MTRAP	merozoite TRAP-like protein, putative	GO:0009986, GO:0020009	cell surface, microneme		2.08436	4.24087	0.003253	8533.89	1.98989	0.528655	3.76406	0.000167178	0.00329237	2.17883	0.528729	4.12088	3.77e-05	0.00321363
PVP01_0317100	null	conserved Plasmodium protein, unknown function	GO:0020008	rhoptry		2.07809	4.22248	0.00778372	16890.1	2.14511	0.563796	3.80475	0.000141947	0.00296705	2.01108	0.56382	3.56688	0.000361255	0.0126004
PVP01_0801500	null	Plasmodium exported protein, unknown function	GO:0043657	host cell		2.07624	4.21707	0.009546	8610.76	2.20288	0.568859	3.87246	0.000107744	0.00242737	1.9496	0.568895	3.42699	0.000610319	0.0166646
PVP01_0532400	CyRPA	cysteine-rich protective antigen, putative	GO:0020009	microneme		2.07403	4.21062	0.00788231	9063.98	2.24119	0.545474	4.10869	3.98e-05	0.00120621	1.90688	0.545504	3.49562	0.000472955	0.0145584
PVP01_0714300	null	conserved Plasmodium protein, unknown function	NA	NA		2.07016	4.19933	0.000228246	4784.12	2.0193	0.426579	4.7337	2.2e-06	0.000180232	2.12102	0.426727	4.97045	6.68e-07	0.000276259
PVP01_0712200	null	conserved Plasmodium protein, unknown function	NA	NA		2.06932	4.19688	0.0205485	3440.34	2.51634	0.535501	4.69903	2.61e-06	0.000199142	1.6223	0.535476	3.02964	0.00244848	0.0408978
PVP01_0801800	TRAG14	tryptophan-rich protein	NA	NA		2.06053	4.17138	0.0048635	4237.45	2.43042	0.458104	5.30539	1.12e-07	2.71e-05	1.69063	0.458108	3.69046	0.000223846	0.00969991
PVP01_0724400	null	conserved Plasmodium protein, unknown function	GO:0020003	symbiont-containing vacuole	x	2.05759	4.1629	0.00565309	16595.2	2.14065	0.533847	4.00986	6.08e-05	0.00160628	1.97452	0.533871	3.6985	0.000216875	0.00969991
PVP01_0602700	null	conserved Plasmodium protein, unknown function	GO:0009986, GO:0070258	cell surface, inner membrane pellicle complex		2.05437	4.15363	0.00486818	12397.1	2.07666	0.530701	3.91305	9.11e-05	0.00212775	2.03208	0.530739	3.82878	0.000128781	0.00760861
PVP01_0118800	null	protein kinase, putative	NA	NA		2.05373	4.15178	0.0187754	13624.9	2.26465	0.59306	3.81859	0.000134216	0.00283617	1.84281	0.593075	3.10721	0.00188862	0.0347146
PVP01_0504200	TRAG7	tryptophan-rich protein	GO:0009986, GO:0033644	cell surface, host cell membrane		2.05315	4.1501	0.0239245	4037.51	1.99543	0.652523	3.05803	0.00222796	0.0215717	2.11086	0.652638	3.23435	0.00121922	0.0262772
PVP01_0418400	MSP5	merozoite surface protein 5	GO:0031225, GO:0020009	anchored component of membrane, microneme		2.04914	4.1386	0.0169832	17343.3	2.42176	0.535739	4.52041	6.17e-06	0.000333986	1.67653	0.535739	3.12938	0.00175176	0.0336324
PVP01_1460500	null	conserved Plasmodium protein, unknown function	NA	NA		2.04422	4.1245	0.00691125	12147.8	2.18347	0.532441	4.10086	4.12e-05	0.0012221	1.90497	0.532466	3.57764	0.000346713	0.0126004
PVP01_0217000	null	heat shock protein, putative	NA	NA		2.0361	4.10135	0.000431444	1824.43	1.88258	0.434581	4.33193	1.48e-05	0.000647904	2.18962	0.435046	5.03307	4.83e-07	0.000214983
PVP01_0613700	null	conserved Plasmodium protein, unknown function	NA	NA		2.03261	4.09143	0.00798029	4231.65	2.4883	0.456751	5.44782	5.1e-08	1.74e-05	1.57691	0.456724	3.45266	0.00055508	0.0159432
PVP01_0516000	null	Plasmodium exported protein (PHIST), unknown function	GO:0043657	host cell		2.02626	4.07348	0.0353847	2199.96	1.99247	0.680679	2.92718	0.00342052	0.0298715	2.06006	0.680868	3.02563	0.00248112	0.0408978
PVP01_1313200	PTEX150	translocon component PTEX150, putative	GO:0020026	merozoite dense granule	x	2.01787	4.04986	0.0128498	21959.9	2.30075	0.531747	4.32678	1.51e-05	0.00064974	1.73499	0.531753	3.26279	0.00110323	0.0250498
PVP01_0216000	AP2-L	AP2 domain transcription factor AP2-L, putative	GO:0005634	nucleus	x	2.01782	4.04972	0.00155889	16342.4	2.12705	0.459126	4.63284	3.61e-06	0.000242834	1.90859	0.45915	4.15679	3.23e-05	0.00287495
PVP01_1304000	null	conserved Plasmodium protein, unknown function	NA	NA		2.00989	4.02753	0.00719155	3152.56	2.11708	0.532979	3.97217	7.12e-05	0.0017827	1.9027	0.533088	3.56921	0.000358055	0.0126004
PVP01_1008000	IMC1g	inner membrane complex protein 1g, putative	NA	NA		2.00539	4.01497	0.0238991	28191.3	2.36596	0.556845	4.24887	2.15e-05	0.000792358	1.64482	0.556846	2.95381	0.00313879	0.0470059
PVP01_1435200	null	conserved Plasmodium protein, unknown function	NA	NA		2.00383	4.01062	0.000108532	3519.7	2.15121	0.363405	5.91959	3.23e-09	2.08e-06	1.85644	0.363527	5.10676	3.28e-07	0.000214983
PVP01_1322200	null	lipase, putative	NA	NA		1.99832	3.99534	0.00435129	6719.25	2.18246	0.48014	4.54547	5.48e-06	0.000311149	1.81418	0.480181	3.77812	0.00015802	0.00839143
PVP01_0410300	null	serine/threonine protein kinase, putative	NA	NA		1.99744	3.99292	0.00248669	4947.57	1.83524	0.488874	3.754	0.000174032	0.00338135	2.15965	0.489027	4.41622	1e-05	0.00159202
PVP01_0927700	null	protein phosphatase, putative	NA	NA		1.9932	3.9812	0.00774843	5401.83	2.25822	0.497703	4.53729	5.7e-06	0.000320312	1.72818	0.497732	3.47212	0.00051637	0.0151766
PVP01_0709600	null	conserved Plasmodium protein, unknown function	NA	NA		1.98959	3.97123	0.0143168	19497	2.30447	0.522696	4.40881	1.04e-05	0.000501503	1.6747	0.5227	3.20394	0.00135559	0.0281322
PVP01_0615800	null	RNA methyltransferase, putative	NA	NA		1.98927	3.97036	0.0117041	4665.46	2.20561	0.533979	4.13052	3.62e-05	0.00112954	1.77292	0.534023	3.31994	0.000900379	0.0222786
PVP01_1328200	P113	surface protein P113, putative	NA	NA		1.98333	3.95405	0.00535633	5077.27	2.00442	0.518093	3.86884	0.000109354	0.00245411	1.96224	0.518184	3.78677	0.000152619	0.00825854
PVP01_1335200	null	conserved Plasmodium protein, unknown function	NA	NA		1.98153	3.94911	0.00825724	10164.6	2.27944	0.489631	4.65543	3.23e-06	0.00022553	1.68361	0.489642	3.43846	0.000585037	0.0162889
PVP01_0405000	null	liver stage antigen 3, putative	GO:0020026	merozoite dense granule	x	1.97124	3.92105	0.0138986	29893.3	2.28987	0.513868	4.45615	8.34e-06	0.000427566	1.65261	0.513871	3.21599	0.00129993	0.0273695
PVP01_0216500	null	hypothetical protein	NA	NA		1.95839	3.88628	0.00119325	967.318	1.92169	0.452498	4.24685	2.17e-05	0.000794481	1.99509	0.453124	4.40297	1.07e-05	0.00159202
PVP01_0503900	null	conserved Plasmodium protein, unknown function	NA	NA		1.95714	3.8829	0.000870621	4662.39	2.0931	0.416188	5.02921	4.93e-07	7.13e-05	1.82118	0.41627	4.37498	1.21e-05	0.00166994
PVP01_0505600	GAMA	GPI-anchored micronemal antigen	GO:0009986, GO:0020009	cell surface, microneme		1.95444	3.87567	0.0251025	15820	2.33598	0.537846	4.34321	1.4e-05	0.000621563	1.57291	0.537846	2.92446	0.00345054	0.0495835
PVP01_1147700	null	PIR protein	NA	NA		1.94875	3.8604	0.0145027	5208.88	2.30269	0.499218	4.6126	3.98e-06	0.000253025	1.59481	0.499225	3.19457	0.00140037	0.0287524
PVP01_0116700	null	AAA family ATPase, putative	NA	NA		1.94262	3.84404	0.0107205	2024.15	1.9151	0.557576	3.43469	0.000593221	0.00816983	1.97014	0.557813	3.53191	0.000412576	0.0132712
PVP01_1337000	null	p1/s1 nuclease, putative	GO:0071944	cell periphery		1.94227	3.84309	0.00194637	808.909	1.89303	0.470056	4.02725	5.64e-05	0.00151973	1.9915	0.470795	4.23008	2.34e-05	0.002373
PVP01_0525300	null	Plasmodium exported protein (PHIST), unknown function	NA	NA		1.94203	3.84247	0.0299736	6704.66	2.04679	0.623688	3.28174	0.00103167	0.0123417	1.83728	0.623731	2.94562	0.00322303	0.0476055
PVP01_1119400	null	conserved Plasmodium protein, unknown function	NA	NA		1.93845	3.83293	0.00928336	4280.53	2.07606	0.525332	3.95191	7.75e-05	0.0019021	1.80083	0.525402	3.42754	0.000609085	0.0166646
PVP01_1246200	ISP3	inner membrane complex sub-compartment protein 3, putative	NA	NA		1.93841	3.83283	0.020025	3270.68	2.17445	0.554995	3.91797	8.93e-05	0.00212244	1.70237	0.555047	3.06707	0.00216168	0.0379276
PVP01_1252600	APP	aminopeptidase P, putative	GO:0005829, GO:0020020	cytosol, food vacuole	x	1.9384	3.83279	0.00101577	10823	2.06943	0.420241	4.9244	8.46e-07	9.61e-05	1.80736	0.420276	4.30041	1.7e-05	0.00193545
PVP01_1013300	null	bis(5'-nucleosyl)-tetraphosphatase [asymmetrical], putative	GO:0033644	host cell membrane	x	1.93491	3.82353	0.000412586	4490.44	2.06101	0.389531	5.29101	1.22e-07	2.76e-05	1.8088	0.389626	4.64241	3.44e-06	0.000797572
PVP01_0803400	IMC1c	inner membrane complex protein 1c, putative	GO:0005737, GO:0070258	cytoplasm, inner membrane pellicle complex	x	1.93045	3.81175	0.00818112	39548.8	2.28928	0.457166	5.00754	5.51e-07	7.33e-05	1.57163	0.457167	3.43776	0.000586557	0.0162889
PVP01_0914900	ROM1	rhomboid protease ROM1, putative	GO:0016021	integral component of membrane		1.91285	3.76552	0.00699702	10401.5	2.03286	0.500581	4.06101	4.89e-05	0.00139365	1.79283	0.500613	3.58128	0.00034192	0.0126004
PVP01_0906400	PTEX88	translocon component PTEX88, putative	NA	NA		1.91131	3.76151	0.00712798	16665.6	2.03559	0.504282	4.03661	5.42e-05	0.0014881	1.78704	0.504301	3.54359	0.000394723	0.0127679
PVP01_0944500	null	conserved Plasmodium protein, unknown function	NA	NA		1.91004	3.75818	0.0052537	13120.6	2.1356	0.460836	4.63417	3.58e-06	0.000242834	1.68447	0.460853	3.65512	0.000257057	0.0102646
PVP01_1203500	null	conserved Plasmodium protein, unknown function	NA	NA		1.90944	3.75663	0.00836148	8709.26	2.15456	0.484057	4.45105	8.55e-06	0.000434008	1.66431	0.484078	3.43811	0.000585794	0.0162889
PVP01_1260700	null	conserved Plasmodium protein, unknown function	NA	NA		1.90757	3.75176	0.00726503	1114.81	1.707	0.5137	3.32294	0.000890731	0.011091	2.10814	0.514364	4.09854	4.16e-05	0.00343902
PVP01_0820500	ABCI3	ABC transporter I family member 1, putative	GO:0016021	integral component of membrane		1.9063	3.74847	0.00521977	7496.1	1.99775	0.487042	4.1018	4.1e-05	0.0012221	1.81485	0.487093	3.72589	0.000194629	0.00921745
PVP01_0309900	null	conserved Plasmodium protein, unknown function	GO:0071944, GO:0070258	cell periphery, inner membrane pellicle complex	x	1.90625	3.74833	0.0019936	17266.9	2.05409	0.434804	4.72418	2.31e-06	0.000183251	1.7584	0.434824	4.04395	5.26e-05	0.00380396
PVP01_1340100	null	tRNA-dihydrouridine synthase, putative	NA	NA		1.90377	3.74189	0.000401447	3766.86	1.87735	0.407416	4.60794	4.07e-06	0.000253193	1.93019	0.407587	4.73564	2.18e-06	0.0005497
PVP01_0412300	SPATR	secreted protein with altered thrombospondin repeat domain, putative	NA	NA		1.90342	3.74099	0.00461717	7397.27	2.2601	0.413698	5.46317	4.68e-08	1.69e-05	1.54674	0.413703	3.73876	0.000184928	0.00921745
PVP01_1463500	MTIP	myosin A tail domain interacting protein, putative	GO:0070258	inner membrane pellicle complex	x	1.87322	3.66349	0.00275814	31107.5	1.9481	0.452953	4.30089	1.7e-05	0.00068759	1.79834	0.452967	3.97013	7.18e-05	0.00482868
PVP01_1246800	FCP	FYVE and coiled-coil domain-containing protein, putative	GO:0020020	food vacuole	x	1.87149	3.65911	0.00302093	3971.73	1.81896	0.471797	3.85538	0.000115551	0.00256338	1.92403	0.471945	4.07681	4.57e-05	0.00347847
PVP01_0949200	TRAG36=35.2	tryptophan-rich protein	NA	NA		1.86694	3.64758	0.00594722	2561.02	1.85831	0.496525	3.74262	0.000182108	0.00350301	1.87557	0.496719	3.77591	0.000159423	0.00839143
PVP01_0206100	PHIL1	photosensitized INA-labeled protein PHIL1, putative	GO:0070258	inner membrane pellicle complex	x	1.86415	3.64053	0.0104229	34365.8	2.12842	0.477545	4.457	8.31e-06	0.000427566	1.59988	0.477549	3.35019	0.000807561	0.0204182
PVP01_0114000	null	DnaJ protein, putative	NA	NA		1.85372	3.6143	0.0231437	26734.9	2.1248	0.530173	4.00776	6.13e-05	0.0016103	1.58263	0.530178	2.98509	0.00283498	0.044677
PVP01_1209700	TRX2	thioredoxin 2, putative	NA	NA		1.85315	3.61288	0.00841266	9442.08	2.15648	0.452556	4.76512	1.89e-06	0.000160708	1.54982	0.452567	3.4245	0.000615929	0.0166646
PVP01_1415900	null	conserved Plasmodium protein, unknown function	NA	NA		1.8503	3.60576	0.00477469	4633.5	1.93007	0.468402	4.12054	3.78e-05	0.00115795	1.77054	0.468489	3.77925	0.000157302	0.00839143
PVP01_0405300	GEXP20	Plasmodium exported protein (PHISTc), unknown function	GO:0043657	host cell		1.8485	3.60125	0.0191261	2866.63	1.73249	0.56888	3.04544	0.00232337	0.022309	1.9645	0.569073	3.45211	0.000556221	0.0159432
PVP01_1033600	SBP1	skeleton-binding protein 1, putative	GO:0020036, GO:0030430, GO:0016021	Maurer's cleft, host cell cytoplasm, integral component of membrane	x	1.84105	3.5827	0.0252218	17603	1.94055	0.574902	3.37545	0.000736949	0.00954572	1.74154	0.574919	3.02919	0.00245212	0.0408978
PVP01_0917400	HSP101	heat shock protein 101, putative	GO:0020026	merozoite dense granule	x	1.83722	3.57322	0.0131136	45199.5	2.16903	0.464157	4.67306	2.97e-06	0.000217155	1.50541	0.464158	3.24332	0.00118146	0.0260101
PVP01_0423000	null	Plasmodium exported protein, unknown function	GO:0043657	host cell		1.82307	3.53834	0.0113555	5899.73	1.90358	0.51466	3.69871	0.0002167	0.00403438	1.74257	0.514721	3.38546	0.000710581	0.0186767
PVP01_1449700	null	mitosis protein dim1, putative	GO:0046540	U4/U6 x U5 tri-snRNP complex	x	1.8221	3.53595	0.00918509	834.962	1.95899	0.491324	3.98716	6.69e-05	0.00170557	1.68521	0.491689	3.42739	0.000609417	0.0166646
PVP01_0407500	CDPK1	calcium-dependent protein kinase 1, putative	GO:0020005	symbiont-containing vacuole membrane	x	1.81546	3.51971	0.0012967	30167.3	2.08681	0.367727	5.67488	1.39e-08	6.18e-06	1.54411	0.367733	4.19899	2.68e-05	0.00258723
PVP01_0004290	null	Plasmodium exported protein, unknown function	NA	NA		1.81422	3.51669	0.00944506	3382.74	1.91395	0.497737	3.84531	0.000120402	0.0026126	1.71448	0.49784	3.44384	0.000573508	0.0162775
PVP01_0408300	ATG11	autophagy-related protein 11, putative	NA	NA		1.80948	3.50515	0.0149323	11128.1	2.21589	0.441463	5.01941	5.18e-07	7.15e-05	1.40307	0.44146	3.17825	0.00148169	0.0297931
PVP01_1203000	null	conserved Plasmodium protein, unknown function	NA	NA		1.80433	3.49268	0.000496834	20875.6	1.84921	0.381664	4.84513	1.27e-06	0.000128657	1.75945	0.38169	4.60964	4.03e-06	0.000865011
PVP01_1408400	null	conserved Plasmodium protein, unknown function	NA	NA		1.801	3.48461	0.00891173	2517.09	1.87648	0.495098	3.79012	0.000150573	0.00308821	1.72551	0.495248	3.48414	0.00049372	0.0147352
PVP01_0929800	PV1	parasitophorous vacuolar protein 1, putative	GO:0020003	symbiont-containing vacuole	x	1.78969	3.45742	0.000233112	60459	1.86862	0.354146	5.2764	1.32e-07	2.83e-05	1.71077	0.354155	4.83057	1.36e-06	0.000437925
PVP01_1238400	null	zinc finger protein, putative	NA	NA		1.78013	3.43456	0.0244907	3433.01	2.03498	0.516383	3.94083	8.12e-05	0.00197541	1.52527	0.516426	2.95352	0.0031417	0.0470059
PVP01_0611800	null	conserved Plasmodium protein, unknown function	NA	NA		1.77329	3.41832	0.0146238	21966.2	1.90818	0.505418	3.77545	0.000159719	0.00317791	1.6384	0.505431	3.24158	0.00118867	0.0260698
PVP01_1101400	TRAG19	tryptophan-rich protein	NA	NA		1.77098	3.41286	0.020192	1053.03	1.51561	0.526166	2.88048	0.00397069	0.0330795	2.02636	0.526878	3.84597	0.000120077	0.00730448
PVP01_0515600	null	Plasmodium exported protein (PHIST), unknown function	GO:0043657	host cell		1.76212	3.39196	0.00477456	6342.17	1.89676	0.43373	4.37314	1.22e-05	0.000553976	1.62748	0.433784	3.75182	0.000175553	0.00899515
PVP01_1339400	null	conserved Plasmodium protein, unknown function	NA	NA		1.75047	3.36469	0.00171015	3593.89	1.89221	0.391128	4.83783	1.31e-06	0.000128817	1.60874	0.39123	4.112	3.92e-05	0.00329148
PVP01_1457000	PK2	protein kinase 2, putative	NA	NA		1.7477	3.35823	0.00739312	11652.8	2.01241	0.42517	4.7332	2.21e-06	0.000180232	1.48299	0.425184	3.48788	0.000486867	0.014606
PVP01_1207100	ECT	ethanolamine-phosphate cytidylyltransferase, putative	NA	NA		1.74227	3.3456	0.000915493	10786.8	1.90483	0.364196	5.23022	1.69e-07	3.5e-05	1.5797	0.364229	4.33711	1.44e-05	0.00179599
PVP01_0511400	null	conserved Plasmodium protein, unknown function	NA	NA		1.73981	3.33991	0.0212374	20580.9	2.01267	0.486024	4.1411	3.46e-05	0.00110569	1.46694	0.486031	3.01821	0.00254269	0.0413692
PVP01_1257700	BRF1	transcription factor IIIb subunit, putative	NA	NA		1.73924	3.3386	0.00403123	8097.29	1.61661	0.447076	3.61595	0.000299245	0.0051875	1.86188	0.44716	4.1638	3.13e-05	0.00287495
PVP01_1133100	PDXK	pyridoxal kinase, putative	NA	NA		1.73533	3.32955	0.00152345	1417.77	1.72281	0.409975	4.20224	2.64e-05	0.000916319	1.74784	0.410378	4.2591	2.05e-05	0.00213058
PVP01_1213900	PiT	sodium-dependent phosphate transporter, putative	GO:0016021, GO:0016020	integral component of membrane, membrane		1.73366	3.3257	0.00426245	9177.58	1.86635	0.420369	4.43979	9e-06	0.000453375	1.60097	0.420408	3.80814	0.000140018	0.00807152
PVP01_0946900	null	conserved Plasmodium protein, unknown function	NA	NA		1.72543	3.30679	0.00335744	1008.08	1.51643	0.42301	3.58485	0.000337269	0.00577748	1.93443	0.423846	4.564	5.02e-06	0.000937395
PVP01_0724700	null	conserved Plasmodium protein, unknown function	GO:0009986	cell surface		1.72519	3.30625	0.00913304	3845.15	1.92728	0.447137	4.31028	1.63e-05	0.000669552	1.52311	0.447198	3.40589	0.00065949	0.0175965
PVP01_0109300	CRT	chloroquine resistance transporter, putative	GO:0020020, GO:0016021	food vacuole, integral component of membrane	x	1.71724	3.28807	0.0205541	23404.6	2.01686	0.466917	4.31953	1.56e-05	0.000653057	1.41762	0.466921	3.0361	0.00239657	0.0404552
PVP01_1242200	UIS2	serine/threonine protein phosphatase UIS2, putative	GO:0020003, GO:0020005	symbiont-containing vacuole, symbiont-containing vacuole membrane	x	1.70294	3.25564	0.0190091	14016.7	2.00456	0.456246	4.3936	1.11e-05	0.000517213	1.40132	0.456254	3.07136	0.00213088	0.0375009
PVP01_0525400	null	Plasmodium exported protein (PHIST), unknown function	NA	NA		1.70156	3.25253	0.0122032	1930.27	1.84044	0.47025	3.91375	9.09e-05	0.00212775	1.56268	0.470405	3.322	0.000893763	0.0222786
PVP01_1304300	HADO	HAD domain ookinete protein, putative	GO:0070258	inner membrane pellicle complex	x	1.70063	3.25043	0.021316	5137.62	1.83942	0.508294	3.61882	0.000295954	0.00514587	1.56184	0.508348	3.07238	0.00212357	0.0374862
PVP01_0420900	null	conserved Plasmodium protein, unknown function	GO:0031207	Sec62/Sec63 complex	x	1.69348	3.23436	0.0131415	5872.31	1.69104	0.497081	3.40195	0.000669074	0.00894674	1.69591	0.497158	3.41122	0.00064674	0.0173362
PVP01_0512900	null	conserved Plasmodium protein, unknown function	NA	NA		1.67707	3.19778	0.00409662	6441.92	1.90544	0.381875	4.9897	6.05e-07	7.33e-05	1.4487	0.381911	3.79331	0.000148655	0.00811995
PVP01_1227200	RPR2	ribonuclease P protein subunit RPR2, putative	NA	NA		1.67543	3.19414	0.0293255	2441.51	1.45182	0.530231	2.73808	0.00617984	0.0460506	1.89903	0.530509	3.57965	0.00034406	0.0126004
PVP01_1143000	null	long chain polyunsaturated fatty acid elongation enzyme, putative	GO:0005783, GO:0016021	endoplasmic reticulum, integral component of membrane	x	1.67006	3.18227	0.0217307	13912.5	1.87174	0.485609	3.85442	0.000116003	0.00256358	1.46837	0.485625	3.02367	0.00249728	0.0408978
PVP01_0912100	GS27	SNARE protein, putative	GO:0031201, GO:0005794	SNARE complex, Golgi apparatus	x	1.66525	3.17168	0.000944865	3844.74	1.69618	0.372071	4.55875	5.15e-06	0.000295	1.63432	0.372212	4.39082	1.13e-05	0.00159473
PVP01_1124100	null	conserved Plasmodium protein, unknown function	NA	NA		1.65614	3.15173	0.00793259	7955.3	1.70048	0.451415	3.76701	0.000165213	0.0032648	1.6118	0.451469	3.57013	0.0003568	0.0126004
PVP01_1010900	MDR1	multidrug resistance protein 1, putative	GO:0020020, GO:0016021, GO:0016021	food vacuole, integral component of membrane, integral component of membrane	x	1.65155	3.14171	0.00990101	19233.7	1.63498	0.467535	3.49702	0.000470491	0.00720163	1.66812	0.467561	3.5677	0.000360127	0.0126004
PVP01_1008500	null	conserved Plasmodium protein, unknown function	NA	NA		1.64499	3.12746	0.00128317	3225.82	1.42878	0.368133	3.88115	0.000103963	0.00235135	1.8612	0.368427	5.05174	4.38e-07	0.000214983
PVP01_0916100	VP3	vivapain-3	NA	NA		1.63983	3.1163	0.0114556	8733.1	1.63242	0.473698	3.44612	0.0005687	0.00793439	1.64725	0.473751	3.47704	0.000506987	0.0149768
PVP01_1134800	MFR1	major facilitator superfamily-related transporter, putative	GO:0016021	integral component of membrane		1.63859	3.11362	0.0127862	8659.61	1.95399	0.406901	4.80213	1.57e-06	0.000148144	1.3232	0.406911	3.25181	0.00114674	0.0254243
PVP01_1139700	null	citrate synthase-like protein, putative	NA	NA		1.63099	3.09725	0.0149163	2934.9	1.72996	0.471113	3.67207	0.000240597	0.0044084	1.53201	0.471229	3.2511	0.00114958	0.0254243
PVP01_1470700	null	hypothetical protein	NA	NA		1.61891	3.07143	0.0101234	12004.3	1.82344	0.419869	4.34288	1.41e-05	0.000621563	1.41438	0.419889	3.36847	0.000755862	0.0196253
PVP01_0529800	ApiAP2	AP2 domain transcription factor, putative	NA	NA		1.60414	3.04014	0.0178669	10144.5	1.61778	0.486361	3.3263	0.000880062	0.0110146	1.59049	0.486403	3.2699	0.00107586	0.0247193
PVP01_1426100	ALBA1	DNA/RNA-binding protein Alba 1, putative	GO:0005737, GO:0005634	cytoplasm, nucleus	x	1.57763	2.98479	0.000623502	54712.1	1.56035	0.347314	4.49261	7.04e-06	0.000370328	1.59491	0.347326	4.59196	4.39e-06	0.000876676
PVP01_1436200	null	conserved Plasmodium protein, unknown function	NA	NA		1.57317	2.97558	0.00443378	16048.4	1.80614	0.356265	5.06965	3.99e-07	6.24e-05	1.3402	0.35628	3.76164	0.000168803	0.00880515
PVP01_0004210	ETRAMP	early transcribed membrane protein	NA	NA		1.55774	2.94393	0.00145707	19096.9	1.54944	0.366387	4.22897	2.35e-05	0.000849533	1.56604	0.366417	4.27393	1.92e-05	0.0020646
PVP01_0803100	ARD1	N-terminal acetyltransferase A complex catalytic subunit ARD1, putative	GO:0031415	NatA complex	x	1.54679	2.92167	0.00141343	1963.87	1.63503	0.347728	4.70206	2.58e-06	0.000198832	1.45855	0.347962	4.1917	2.77e-05	0.00262803
PVP01_1030600	SRSF12	serine/arginine-rich splicing factor 12, putative	NA	NA		1.54479	2.91762	0.0127851	16192.3	1.70003	0.422861	4.02031	5.81e-05	0.00154901	1.38955	0.422879	3.28594	0.00101644	0.0240212
PVP01_0408400	null	MtN3-like protein	GO:0016021	integral component of membrane		1.53868	2.90528	0.00486733	19607	1.66439	0.378999	4.39153	1.13e-05	0.000517213	1.41296	0.379018	3.72796	0.000193039	0.00921745
PVP01_0712500	null	conserved Plasmodium protein, unknown function	NA	NA		1.52631	2.88048	0.0214792	9327.95	1.74416	0.433924	4.0195	5.83e-05	0.00154901	1.30846	0.433946	3.01527	0.00256753	0.0414094
PVP01_1139800	ZIP1	zinc transporter ZIP1, putative	GO:0016020	membrane		1.51625	2.86046	0.0203597	20777.1	1.79765	0.406384	4.42353	9.71e-06	0.000476461	1.23484	0.40639	3.03857	0.00237704	0.0402429
PVP01_0831500	null	conserved Plasmodium protein, unknown function	NA	NA		1.50904	2.84621	0.00802762	14832.5	1.68728	0.384412	4.38924	1.14e-05	0.000518592	1.33081	0.384431	3.46175	0.000536672	0.0155366
PVP01_1305800	EIF5	eukaryotic translation initiation factor 5, putative	NA	NA		1.49577	2.82015	0.0118342	14216.5	1.33952	0.424703	3.15403	0.00161034	0.0172027	1.65202	0.424751	3.88937	0.000100503	0.0064657
PVP01_1235700	EXP2	exported protein 2, putative	GO:0097619, GO:0020026	PTEX complex, merozoite dense granule	x	1.48945	2.80782	0.00383717	3865.52	1.52339	0.373277	4.08113	4.48e-05	0.00129103	1.45551	0.373406	3.89793	9.7e-05	0.00638331
PVP01_0414200	SYN17	syntaxin, Qa-SNARE family, putative	GO:0016020	membrane		1.47881	2.78718	0.0147317	14452.1	1.76985	0.372662	4.74921	2.04e-06	0.000171358	1.18776	0.372671	3.18716	0.00143678	0.0292921
PVP01_0922200	EXP1	exported protein 1, putative	GO:0020026, GO:0020005	merozoite dense granule, symbiont-containing vacuole membrane	x	1.46751	2.76543	0.0190334	30232.9	1.50413	0.446942	3.36538	0.000764382	0.00979153	1.43088	0.446955	3.2014	0.00136762	0.0282753
PVP01_1419700	SEC63	translocation protein SEC63, putative	GO:0031207	Sec62/Sec63 complex	x	1.45021	2.73248	0.000835559	10224.4	1.53655	0.309403	4.96619	6.83e-07	7.91e-05	1.36387	0.309452	4.40736	1.05e-05	0.00159202
PVP01_1456700	null	sphingomyelin phosphodiesterase, putative	GO:0005634	nucleus	x	1.44856	2.72936	0.00584987	17377.9	1.43551	0.384893	3.72964	0.000191751	0.00362823	1.46161	0.384924	3.79714	0.000146375	0.00807152
PVP01_0816100	null	conserved Plasmodium protein, unknown function	NA	NA		1.43898	2.71129	0.00132734	3846.1	1.52188	0.321761	4.72985	2.25e-06	0.000180682	1.35608	0.321887	4.21291	2.52e-05	0.00247399
PVP01_0532700	null	tryptophan-rich protein	NA	NA		1.43495	2.70372	0.0230093	2653.36	1.36678	0.452394	3.02123	0.00251752	0.0237401	1.50311	0.452591	3.32111	0.000896587	0.0222786
PVP01_0412600	null	peptide chain release factor subunit 1, putative	GO:0018444, GO:0005737	translation release factor complex, cytoplasm	x	1.41269	2.66234	0.0182885	14469.9	1.41579	0.430169	3.29125	0.000997449	0.0120317	1.4096	0.4302	3.2766	0.00105065	0.0245452
PVP01_1457400	null	conserved Plasmodium protein, unknown function	NA	NA		1.40658	2.65108	0.0281811	819.867	1.3325	0.456363	2.91982	0.00350235	0.0302431	1.48066	0.456999	3.23997	0.00119543	0.0261191
PVP01_1105200	null	phosphatidylserine synthase, putative	NA	NA		1.404	2.64633	0.00692269	1134.28	1.49921	0.366388	4.09187	4.28e-05	0.00124499	1.30878	0.366742	3.56865	0.00035882	0.0126004
PVP01_0706500	null	P1 nuclease, putative	GO:0005622, GO:0005886	intracellular, plasma membrane		1.39292	2.62609	0.0171459	16068.5	1.7578	0.330219	5.32315	1.02e-07	2.71e-05	1.02803	0.33022	3.11317	0.00185087	0.0342647
PVP01_1421400	RAB11a	ras-related protein Rab-11A, putative	GO:0005829, GO:0020008	cytosol, rhoptry		1.38916	2.61925	0.024832	19807.2	1.63814	0.388671	4.21473	2.5e-05	0.000877548	1.14017	0.38868	2.93344	0.0033523	0.0487864
PVP01_1101700	null	conserved Plasmodium protein, unknown function	NA	NA		1.38754	2.61632	0.0384148	7238.16	1.37729	0.471964	2.91821	0.00352052	0.0302431	1.39779	0.472024	2.96127	0.0030637	0.0465864
PVP01_1006400	null	conserved Plasmodium protein, unknown function	NA	NA		1.38729	2.61587	0.0174639	1979.56	1.23369	0.413068	2.98664	0.00282059	0.0257104	1.5409	0.41341	3.72729	0.000193553	0.00921745
PVP01_0615900	null	calmodulin, putative	NA	NA		1.3862	2.61389	0.00751122	13720.7	1.60535	0.335306	4.78773	1.69e-06	0.000152605	1.16704	0.335324	3.48033	0.000500798	0.0148698
PVP01_0519300	RRB1	ribosome assembly protein RRB1, putative	NA	NA		1.37309	2.59025	0.0110169	8773.51	1.41402	0.389788	3.62766	0.000285998	0.00499562	1.33216	0.389839	3.4172	0.000632677	0.0170381
PVP01_1427300	null	conserved Plasmodium protein, unknown function	GO:0005737	cytoplasm	x	1.36564	2.5769	0.0240276	3678.03	1.3186	0.433871	3.03914	0.00237253	0.0226309	1.41268	0.434009	3.25496	0.0011341	0.0254243
PVP01_0838100	null	Plasmodium exported protein, unknown function	GO:0043657	host cell		1.36325	2.57263	0.0129787	6429.26	1.54897	0.361344	4.2867	1.81e-05	0.000709453	1.17752	0.361387	3.25834	0.00112068	0.0252479
PVP01_1416000	PK9	serine/threonine protein kinase, putative	NA	NA		1.33846	2.52881	0.0240002	1151.15	1.56699	0.375623	4.17172	3.02e-05	0.000994543	1.10992	0.375799	2.95351	0.00314184	0.0470059
PVP01_0717600	null	PPPDE peptidase, putative	NA	NA		1.31827	2.49366	0.0177733	6581.78	1.37095	0.39473	3.47313	0.000514424	0.00748371	1.26558	0.394794	3.20569	0.00134741	0.0280629
PVP01_1440900	GAP45	glideosome-associated protein 45, putative	GO:0070258	inner membrane pellicle complex	x	1.31202	2.48289	0.023232	27569.8	1.59596	0.346235	4.60948	4.04e-06	0.000253193	1.02808	0.34624	2.96928	0.00298495	0.0462109
PVP01_1461700	ARFGAP	ADP-ribosylation factor GTPase-activating protein, putative	GO:0005829	cytosol	x	1.30404	2.4692	0.00559116	4343.65	1.28739	0.344674	3.7351	0.000187643	0.00357372	1.3207	0.344807	3.83025	0.000128012	0.00760861
PVP01_1033500	null	Plasmodium exported protein, unknown function	GO:0043657	host cell		1.29146	2.44776	0.0145962	2463.84	1.092	0.365676	2.98626	0.00282414	0.0257104	1.49092	0.366002	4.07353	4.63e-05	0.00348204
PVP01_0727400	GK	guanylate kinase, putative	NA	NA		1.28699	2.44018	0.0233899	1288.3	1.36193	0.396115	3.43821	0.000585576	0.00809608	1.21205	0.396411	3.05756	0.0022315	0.0386838
PVP01_1449500	null	conserved Plasmodium protein, unknown function	NA	NA		1.27572	2.4212	0.0200324	3213.98	1.45339	0.358761	4.05114	5.1e-05	0.00142564	1.09805	0.358847	3.05993	0.00221387	0.0386392
PVP01_0828700	null	conserved Plasmodium protein, unknown function	NA	NA		1.26052	2.39582	0.0093519	4755.58	1.54063	0.289456	5.3225	1.02e-07	2.71e-05	0.980415	0.289492	3.38668	0.000707445	0.0186767
PVP01_1423400	DHHC4	palmitoyltransferase DHHC4, putative	NA	NA		1.25745	2.39072	0.00115228	3951.16	1.2677	0.287853	4.40398	1.06e-05	0.000508581	1.24719	0.288013	4.33032	1.49e-05	0.00179599
PVP01_0317600	null	V-type ATPase V0 subunit e, putative	GO:0033179	proton-transporting V-type ATPase, V0 domain	x	1.24279	2.36656	0.0359965	3914.6	1.23972	0.417923	2.96637	0.00301336	0.0269249	1.24586	0.418038	2.98026	0.00288	0.045068
PVP01_1333200	null	serine C-palmitoyltransferase, putative	GO:0005783, GO:0002179, GO:0016020	endoplasmic reticulum, homodimeric serine palmitoyltransferase complex, membrane	x	1.23897	2.36029	0.0118284	5446.36	1.20928	0.360221	3.35706	0.000787768	0.0100466	1.26865	0.360324	3.52085	0.000430164	0.0136101
PVP01_0522200	null	conserved Plasmodium protein, unknown function	NA	NA		1.23391	2.35204	0.0023861	4412.46	1.13369	0.300563	3.77189	0.000162014	0.00321254	1.33413	0.300741	4.43614	9.16e-06	0.00155966
PVP01_1226800	NMNAT	nicotinamide/nicotinic acid mononucleotide adenylyltransferase, putative	GO:0005737	cytoplasm	x	1.23023	2.34605	0.0102472	3200.54	1.24402	0.348006	3.57471	0.00035062	0.00593594	1.21644	0.348166	3.49386	0.000476084	0.0145584
PVP01_0937800	SUB2	subtilisin-like protease 2, putative	GO:0020009, GO:0044310	microneme, osmiophilic body		1.23018	2.34597	0.0105866	6312.62	1.357	0.328614	4.12947	3.64e-05	0.00112954	1.10337	0.328673	3.35703	0.000787846	0.0200436
PVP01_0305800	null	NYN domain-containing protein, putative	NA	NA		1.22492	2.33742	0.0215782	8026.99	1.37879	0.354187	3.89284	9.91e-05	0.0022585	1.07104	0.354226	3.0236	0.00249785	0.0408978
PVP01_1114800	null	elongation factor 1-alpha, putative	GO:0005737	cytoplasm	x	1.22372	2.33548	0.0354344	11026.7	1.11488	0.407469	2.73611	0.00621704	0.0461496	1.33256	0.407522	3.2699	0.00107584	0.0247193
PVP01_0927300	null	steryl ester hydrolase, putative	NA	NA		1.22191	2.33256	0.0321579	718.774	1.15943	0.404207	2.8684	0.0041255	0.0340665	1.2844	0.404946	3.17178	0.00151507	0.0302492
PVP01_1430400	JmjC1	JmjC domain-containing protein, putative	NA	NA		1.21906	2.32795	0.0239064	2838.86	1.28189	0.377908	3.39207	0.000693659	0.00912901	1.15623	0.378051	3.05839	0.00222529	0.0386838
PVP01_1301800	TGS1	trimethylguanosine synthase, putative	NA	NA		1.21263	2.31759	0.0137706	5375.45	1.01675	0.338659	3.00228	0.00267964	0.0246663	1.4085	0.338815	4.15714	3.22e-05	0.00287495
PVP01_0616300	MORN1	MORN repeat-containing protein 1, putative	GO:0070258	inner membrane pellicle complex	x	1.20062	2.29839	0.0248265	14306.8	1.51932	0.301531	5.03869	4.69e-07	6.96e-05	0.881924	0.301538	2.92476	0.00344725	0.0495835
PVP01_1468200	null	conserved Plasmodium protein, unknown function	GO:0045177, GO:0005783	apical part of cell, endoplasmic reticulum		1.19449	2.28864	0.0068476	2111.27	1.2181	0.321175	3.79262	0.000149067	0.00307153	1.17089	0.321427	3.64277	0.00026972	0.0106237
PVP01_1444300	HAD3	haloacid dehalogenase-like hydrolase, putative	NA	NA		1.16291	2.23908	0.0261783	10496	1.1142	0.374131	2.9781	0.00290041	0.0261579	1.21161	0.374183	3.23803	0.0012036	0.0261986
PVP01_1003800	SYN6	SNARE protein, putative	NA	NA		1.14584	2.21275	0.0113479	1800.61	0.949945	0.30907	3.07356	0.00211524	0.0208997	1.34174	0.309566	4.33425	1.46e-05	0.00179599
PVP01_0519700	EIF3G	eukaryotic translation initiation factor 3 subunit G, putative	NA	NA		1.14451	2.21071	0.0215339	9940.01	1.21497	0.347493	3.49639	0.000471593	0.00720163	1.07404	0.347535	3.09046	0.00199845	0.0358663
PVP01_0824000	null	mitochondrial ribosomal protein L27 precursor, putative	GO:0005622, GO:0005840	intracellular, ribosome	x	1.13923	2.20264	0.0278577	4536.72	1.21647	0.358564	3.39261	0.000692302	0.00912901	1.062	0.358652	2.96109	0.00306553	0.0465864
PVP01_0317700	null	conserved Plasmodium protein, unknown function	NA	NA		1.13823	2.20111	0.00757879	3590	1.06215	0.311556	3.40917	0.000651598	0.00877384	1.21432	0.311749	3.89518	9.81e-05	0.00638374
PVP01_0928600	null	conserved Plasmodium protein, unknown function	NA	NA		1.13788	2.20057	0.0199478	3384.43	1.21598	0.339618	3.58044	0.000343016	0.00582424	1.05978	0.339741	3.11936	0.00181243	0.0340713
PVP01_1262200	null	fructose 1,6-bisphosphate aldolase, putative	NA	NA		1.11993	2.17337	0.0233147	39323.5	1.36457	0.295214	4.62233	3.79e-06	0.000248099	0.875289	0.295219	2.96488	0.003028	0.0463813
PVP01_0920300	null	conserved Plasmodium protein, unknown function	NA	NA		1.11587	2.16726	0.00600238	3679.12	1.03629	0.298869	3.46737	0.000525579	0.00758878	1.19546	0.299065	3.99731	6.41e-05	0.00441599
PVP01_1457100	null	HD superfamily phosphohydrolase protein	NA	NA		1.09675	2.13872	0.0143701	3140.68	0.994004	0.320703	3.09945	0.00193879	0.0195227	1.19949	0.320927	3.73758	0.000185802	0.00921745
PVP01_0920700	PGM1	phosphoglycerate mutase, putative	NA	NA		1.064	2.09072	0.0198398	12107.1	1.11413	0.322145	3.45849	0.000543218	0.00772115	1.01387	0.322184	3.14686	0.00165036	0.0319585
PVP01_0406300	PRP45	pre-mRNA-processing protein 45, putative	GO:0005681	spliceosomal complex	x	1.04686	2.06603	0.013989	14506.8	1.06042	0.307714	3.44614	0.000568665	0.00793439	1.0333	0.307752	3.35759	0.000786245	0.0200436
PVP01_0911000	PRPF6	pre-mRNA-processing factor 6, putative	GO:0005634	nucleus	x	1.02866	2.04013	0.0188507	5325.77	0.987799	0.316567	3.12035	0.00180636	0.01861	1.06952	0.31668	3.3773	0.000732001	0.0190914
PVP01_1207300	ALBA4	DNA/RNA-binding protein Alba 4, putative	GO:0005737, GO:0005829, GO:0005634	cytoplasm, cytosol, nucleus	x	1.00516	2.00716	0.00787381	64839.3	1.03713	0.273685	3.78951	0.000150944	0.00308821	0.973183	0.273694	3.55573	0.000376927	0.0126594
PVP01_0809500	null	metalloprotease, putative	NA	NA		1.0037	2.00514	0.0119815	3729.92	1.01228	0.290381	3.48606	0.000490197	0.00729829	0.995122	0.290535	3.42514	0.000614484	0.0166646
PVP01_1412600	null	conserved Plasmodium protein, unknown function	NA	NA		0.9873	1.98247	0.0171681	14039.4	1.16747	0.258561	4.51526	6.32e-06	0.000335926	0.807131	0.258586	3.12133	0.00180037	0.0340003
PVP01_0204300	null	transcription initiation factor TFIIB, putative	GO:0097550	transcriptional preinitiation complex	x	0.976043	1.96706	0.0224526	2072.7	0.939001	0.306612	3.06251	0.00219488	0.0214668	1.01308	0.306903	3.30099	0.00096344	0.0234383
PVP01_1252500	ISU	iron sulfur cluster assembly protein, putative	GO:0005739	mitochondrion	x	0.963981	1.95069	0.0234246	2995.47	1.17166	0.255302	4.58929	4.45e-06	0.000262769	0.756306	0.255402	2.96124	0.00306401	0.0465864
PVP01_0517300	null	conserved protein, unknown function	NA	NA		0.943936	1.92377	0.0252161	5550.09	0.910327	0.302194	3.01239	0.00259195	0.024155	0.977546	0.302302	3.23367	0.00122212	0.0262772
PVP01_0826100	null	vesicle transport v-SNARE protein, putative	GO:0016020	membrane		0.89932	1.86519	0.0306804	11339.5	0.887956	0.295573	3.00419	0.00266292	0.0245514	0.910684	0.295623	3.08055	0.00206616	0.0368095

## Sheet: B
STRONG VS WEAK INHIBITION GROUP
gene ID	Gene name	Product description	baseMean	log2FoldChange	lfcSE	stat	pvalue	padj
PVP01_1471400	RBP2d	reticulocyte binding protein 2, pseudogene	12590.2	2.58337	0.341541	7.56387	3.91252e-14	2.26535e-10
PVP01_0404200	TRAG3	tryptophan-rich protein	1493.78	4.21752	0.591142	7.13452	9.71241e-13	2.81174e-09
PVP01_0700900	null	tryptophan-rich protein	1583.99	3.1112	0.510168	6.09839	1.07145e-09	2.0596e-06
PVP01_0838600	null	PIR protein	151.577	3.03559	0.501513	6.05287	1.42287e-09	2.0596e-06
PVP01_0949300	null	hypothetical protein	220.685	3.18598	0.537223	5.93046	3.02088e-09	2.07636e-06
PVP01_0524500	null	Plasmodium exported protein (PHIST), unknown function	1006.23	3.10474	0.519178	5.98011	2.22981e-09	2.07636e-06
PVP01_0302000	null	Plasmodium exported protein (PHIST), unknown function, pseudogene	494.912	2.58554	0.435088	5.94256	2.80606e-09	2.07636e-06
PVP01_1471100	null	PIR protein	678.731	2.34933	0.396635	5.92316	3.15815e-09	2.07636e-06
PVP01_1435200	null	conserved Plasmodium protein, unknown function	3519.7	2.15121	0.363405	5.91959	3.2275e-09	2.07636e-06
PVP01_1029300	CEP120	centrosomal protein CEP120, putative	5193.05	-1.48291	0.253363	-5.85289	4.83099e-09	2.79714e-06
PVP01_1430300	null	acyl-CoA binding protein, putative	54059.1	2.72035	0.468097	5.81151	6.19125e-09	3.25885e-06
PVP01_0102300	DBP2	duffy binding protein 2	5522.29	3.19331	0.560297	5.69932	1.20287e-08	5.80386e-06
PVP01_0407500	CDPK1	calcium-dependent protein kinase 1, putative	30167.3	2.08681	0.367727	5.67488	1.38787e-08	6.18136e-06
PVP01_1201900	null	Plasmodium exported protein, unknown function	7054	2.9038	0.523457	5.54735	2.9003e-08	1.19948e-05
PVP01_0000130	TRAG28	tryptophan-rich protein	11806.9	2.42453	0.439586	5.51548	3.47835e-08	1.34265e-05
PVP01_0412300	SPATR	secreted protein with altered thrombospondin repeat domain, putative	7397.27	2.2601	0.413698	5.46317	4.67712e-08	1.69253e-05
PVP01_0613700	null	conserved Plasmodium protein, unknown function	4231.65	2.4883	0.456751	5.44782	5.09899e-08	1.73666e-05
PVP01_0000220	null	Plasmodium exported protein, unknown function	307.651	2.70901	0.500115	5.41678	6.06804e-08	1.95188e-05
PVP01_0623800	DBP	duffy binding protein	20546.7	3.32458	0.625858	5.31203	1.08413e-07	2.71239e-05
PVP01_0700300	null	Plasmodium exported protein, unknown function	167.199	3.19816	0.602043	5.31218	1.0832e-07	2.71239e-05
PVP01_0700700	TRAG34	tryptophan-rich protein	731.333	2.48883	0.469111	5.30543	1.12409e-07	2.71239e-05
PVP01_0801800	TRAG14	tryptophan-rich protein	4237.45	2.43042	0.458104	5.30539	1.12431e-07	2.71239e-05
PVP01_0706500	null	P1 nuclease, putative	16068.5	1.7578	0.330219	5.32315	1.01986e-07	2.71239e-05
PVP01_0828700	null	conserved Plasmodium protein, unknown function	4755.58	1.54063	0.289456	5.3225	1.02352e-07	2.71239e-05
PVP01_1013300	null	bis(5'-nucleosyl)-tetraphosphatase [asymmetrical], putative	4490.44	2.06101	0.389531	5.29101	1.21646e-07	2.76262e-05
PVP01_1120600	null	RAP protein, putative	527.158	-1.84359	0.348675	-5.28742	1.24056e-07	2.76262e-05
PVP01_0929800	PV1	parasitophorous vacuolar protein 1, putative	60459	1.86862	0.354146	5.2764	1.31746e-07	2.82522e-05
PVP01_1207100	ECT	ethanolamine-phosphate cytidylyltransferase, putative	10786.8	1.90483	0.364196	5.23022	1.69308e-07	3.50104e-05
PVP01_0614000	IMC1m	inner membrane complex protein 1m, putative	2111.69	1.90376	0.368491	5.16638	2.38672e-07	4.7652e-05
PVP01_0000200	TRAG33	tryptophan-rich protein	6149.65	3.28807	0.639839	5.13891	2.76341e-07	5.00005e-05
PVP01_1344100	null	conserved Plasmodium protein, unknown function	9266.3	2.97358	0.578153	5.14324	2.70045e-07	5.00005e-05
PVP01_1147000	null	Plasmodium exported protein, unknown function	13295.9	2.67234	0.519437	5.14467	2.67985e-07	5.00005e-05
PVP01_1201800	TRAG20	tryptophan-rich protein	5304.21	2.89971	0.567891	5.10611	3.28863e-07	5.77006e-05
PVP01_1425800	null	conserved Plasmodium protein, unknown function	7646.71	2.65901	0.521398	5.09978	3.40053e-07	5.79091e-05
PVP01_0422600	ETRAMP11.2	early transcribed membrane protein	350106	2.58032	0.508543	5.07394	3.89664e-07	6.23677e-05
PVP01_1469400	RBP3	reticulocyte binding protein 3, pseudogene	12859.2	2.49582	0.491623	5.07669	3.84071e-07	6.23677e-05
PVP01_1436200	null	conserved Plasmodium protein, unknown function	16048.4	1.80614	0.356265	5.06965	3.9855e-07	6.23677e-05
PVP01_1033800	TRAG17	tryptophan-rich protein	58573.3	2.69987	0.53537	5.043	4.58288e-07	6.95873e-05
PVP01_0616300	MORN1	MORN repeat-containing protein 1, putative	14306.8	1.51932	0.301531	5.03869	4.68723e-07	6.95873e-05
PVP01_0503900	null	conserved Plasmodium protein, unknown function	4662.39	2.0931	0.416188	5.02921	4.92509e-07	7.12907e-05
PVP01_0623900	null	ring-exported protein 4, putative	377.778	3.21871	0.641232	5.01958	5.17856e-07	7.14517e-05
PVP01_0408300	ATG11	autophagy-related protein 11, putative	11128.1	2.21589	0.441463	5.01941	5.18302e-07	7.14517e-05
PVP01_0504000	null	Plasmodium exported protein (PHIST), unknown function	25308.1	2.58762	0.517797	4.99737	5.81179e-07	7.33483e-05
PVP01_0701100	RBP1b	reticulocyte binding protein 1b	8611.72	2.57472	0.51653	4.98465	6.20737e-07	7.33483e-05
PVP01_0803400	IMC1c	inner membrane complex protein 1c, putative	39548.8	2.28928	0.457166	5.00754	5.51302e-07	7.33483e-05
PVP01_0512900	null	conserved Plasmodium protein, unknown function	6441.92	1.90544	0.381875	4.9897	6.04725e-07	7.33483e-05
PVP01_1011800	null	conserved Plasmodium protein, unknown function	9588.31	1.67852	0.336579	4.98702	6.1319e-07	7.33483e-05
PVP01_1427200	null	conserved Plasmodium protein, unknown function	8008.36	1.63647	0.328029	4.9888	6.07556e-07	7.33483e-05
PVP01_0213300	null	conserved Plasmodium protein, unknown function	1187.9	-1.28658	0.257282	-5.00064	5.71411e-07	7.33483e-05
PVP01_1419700	SEC63	translocation protein SEC63, putative	10224.4	1.53655	0.309403	4.96619	6.82804e-07	7.90687e-05
PVP01_1252600	APP	aminopeptidase P, putative	10823	2.06943	0.420241	4.9244	8.46215e-07	9.60703e-05
PVP01_0503700	TRAG6	tryptophan-rich protein	1994.53	2.13306	0.435045	4.90307	9.43489e-07	0.000105054
PVP01_1135200	myoE	myosin E, putative	166367	1.84598	0.37727	4.89299	9.93137e-07	0.000108496
PVP01_0001440	null	Plasmodium exported protein (PHIST), unknown function	26060.9	2.92386	0.598228	4.88753	1.02108e-06	0.000108513
PVP01_0808800	null	Plasmodium exported protein (PHIST), unknown function	5511.28	2.21934	0.454255	4.88567	1.03078e-06	0.000108513
PVP01_0532500	null	Plasmodium exported protein (PHIST), unknown function	1907.5	2.60162	0.536978	4.84493	1.26657e-06	0.000128657
PVP01_1203000	null	conserved Plasmodium protein, unknown function	20875.6	1.84921	0.381664	4.84513	1.26527e-06	0.000128657
PVP01_1402200	null	Plasmodium exported protein, unknown function	244695	3.00616	0.621035	4.84056	1.29476e-06	0.000128817
PVP01_1339400	null	conserved Plasmodium protein, unknown function	3593.89	1.89221	0.391128	4.83783	1.31265e-06	0.000128817
PVP01_0523800	null	Plasmodium exported protein (PHIST), unknown function	7078.83	3.26096	0.678345	4.80722	1.53042e-06	0.000147686
PVP01_1402400	RBP2a	reticulocyte binding protein 2a	14723.9	2.69619	0.561908	4.79827	1.60042e-06	0.000148144
PVP01_0524100	null	Plasmodium exported protein (PHIST), unknown function	11251.6	2.61554	0.545265	4.79683	1.61193e-06	0.000148144
PVP01_1134800	MFR1	major facilitator superfamily-related transporter, putative	8659.61	1.95399	0.406901	4.80213	1.56984e-06	0.000148144
PVP01_0615900	null	calmodulin, putative	13720.7	1.60535	0.335306	4.78773	1.68682e-06	0.000152605
PVP01_0701200	RBP1a	reticulocyte binding protein 1a	15407.7	2.54749	0.534603	4.76519	1.88672e-06	0.000160708
PVP01_1209700	TRX2	thioredoxin 2, putative	9442.08	2.15648	0.452556	4.76512	1.88742e-06	0.000160708
PVP01_1233400	null	conserved Plasmodium protein, unknown function	8958.96	1.80928	0.379018	4.77361	1.80954e-06	0.000160708
PVP01_1444400	null	conserved Plasmodium protein, unknown function	1292.55	-3.91715	0.821332	-4.76927	1.84897e-06	0.000160708
PVP01_0414200	SYN17	syntaxin, Qa-SNARE family, putative	14452.1	1.76985	0.372662	4.74921	2.04209e-06	0.000171358
PVP01_0714300	null	conserved Plasmodium protein, unknown function	4784.12	2.0193	0.426579	4.7337	2.20466e-06	0.000180232
PVP01_1457000	PK2	protein kinase 2, putative	11652.8	2.01241	0.42517	4.7332	2.2101e-06	0.000180232
PVP01_0816100	null	conserved Plasmodium protein, unknown function	3846.1	1.52188	0.321761	4.72985	2.24682e-06	0.000180682
PVP01_0309900	null	conserved Plasmodium protein, unknown function	17266.9	2.05409	0.434804	4.72418	2.31042e-06	0.000183251
PVP01_1341100	null	conserved Plasmodium protein, unknown function	707.705	-1.47587	0.312719	-4.71947	2.36457e-06	0.000185012
PVP01_0803100	ARD1	N-terminal acetyltransferase A complex catalytic subunit ARD1, putative	1963.87	1.63503	0.347728	4.70206	2.57555e-06	0.000198832
PVP01_0712200	null	conserved Plasmodium protein, unknown function	3440.34	2.51634	0.535501	4.69903	2.61396e-06	0.000199142
PVP01_1436800	TRAMP	thrombospondin-related apical membrane protein, putative	4604.2	2.60204	0.55556	4.68362	2.81846e-06	0.000211934
PVP01_1470500	null	Plasmodium exported protein, unknown function	363.004	3.27706	0.700785	4.67626	2.92148e-06	0.000216863
PVP01_0917400	HSP101	heat shock protein 101, putative	45199.5	2.16903	0.464157	4.67306	2.96748e-06	0.000217155
PVP01_0920400	ASF1	alternative splicing factor ASF-1, putative	9091.19	2.01193	0.430747	4.67079	3.00042e-06	0.000217155
PVP01_0824100	MA	microneme associated antigen, putative	12592.1	2.6425	0.566757	4.66249	3.12409e-06	0.000222031
PVP01_1336100	NMT	glycylpeptide N-tetradecanoyltransferase, putative	945.62	-1.59622	0.342452	-4.66115	3.14448e-06	0.000222031
PVP01_1335200	null	conserved Plasmodium protein, unknown function	10164.6	2.27944	0.489631	4.65543	3.23299e-06	0.00022553
PVP01_0521400	ARO	armadillo-domain containing rhoptry protein, putative	32539.7	2.73868	0.588948	4.65012	3.31746e-06	0.000228668
PVP01_0944500	null	conserved Plasmodium protein, unknown function	13120.6	2.1356	0.460836	4.63417	3.58366e-06	0.000242834
PVP01_0216000	AP2-L	AP2 domain transcription factor AP2-L, putative	16342.4	2.12705	0.459126	4.63284	3.60685e-06	0.000242834
PVP01_1147500	null	Plasmodium exported protein, unknown function	18130.8	2.61396	0.564995	4.62653	3.71847e-06	0.00024747
PVP01_1262200	null	fructose 1,6-bisphosphate aldolase, putative	39323.5	1.36457	0.295214	4.62233	3.79456e-06	0.000248099
PVP01_1210100	null	conserved Plasmodium protein, unknown function	1622.27	-1.24778	0.270007	-4.62129	3.81361e-06	0.000248099
PVP01_0934200	AMA1	apical membrane antigen 1	27364.9	2.46341	0.533666	4.61601	3.91191e-06	0.000251666
PVP01_1147700	null	PIR protein	5208.88	2.30269	0.499218	4.6126	3.97672e-06	0.000253025
PVP01_1340100	null	tRNA-dihydrouridine synthase, putative	3766.86	1.87735	0.407416	4.60794	4.06682e-06	0.000253193
PVP01_1440900	GAP45	glideosome-associated protein 45, putative	27569.8	1.59596	0.346235	4.60948	4.03682e-06	0.000253193
PVP01_0620700	null	hypothetical protein	32390.6	2.44031	0.53001	4.60427	4.13912e-06	0.000254952
PVP01_1463200	null	actin	160600	1.67613	0.364269	4.60136	4.19744e-06	0.000255823
PVP01_0831900	null	conserved Plasmodium protein, unknown function	406.116	2.715	0.590435	4.59831	4.25928e-06	0.000256888
PVP01_1402700	null	Plasmodium exported protein, unknown function	9111.25	2.37304	0.517	4.59001	4.43221e-06	0.000262769
PVP01_1252500	ISU	iron sulfur cluster assembly protein, putative	2995.47	1.17166	0.255302	4.58929	4.44756e-06	0.000262769
PVP01_0601000	null	Plasmodium exported protein, unknown function	6063.6	2.47895	0.542589	4.56874	4.9066e-06	0.000286962
PVP01_0503400	TRAG4	tryptophan-rich protein	1465.31	3.25001	0.712759	4.55976	5.12131e-06	0.000295
PVP01_0912100	GS27	SNARE protein, putative	3844.74	1.69618	0.372071	4.55875	5.14594e-06	0.000295
PVP01_1322200	null	lipase, putative	6719.25	2.18246	0.48014	4.54547	5.48138e-06	0.000311149
PVP01_0927700	null	protein phosphatase, putative	5401.83	2.25822	0.497703	4.53729	5.69813e-06	0.000320312
PVP01_1400600	null	Plasmodium exported protein, unknown function, pseudogene	2360	3.98706	0.879929	4.53112	5.86715e-06	0.000326642
PVP01_1034000	null	Plasmodium exported protein (PHIST), unknown function	1074.36	3.13057	0.691218	4.52906	5.92463e-06	0.000326701
PVP01_1005400	DHHC7	palmitoyltransferase DHHC7, putative	11338.1	1.16916	0.25828	4.52672	5.99063e-06	0.000327224
PVP01_0418400	MSP5	merozoite surface protein 5	17343.3	2.42176	0.535739	4.52041	6.17211e-06	0.000333986
PVP01_1201400	null	Plasmodium exported protein (PHIST), unknown function	50774.3	2.92342	0.647151	4.51737	6.26118e-06	0.000335669
PVP01_1412600	null	conserved Plasmodium protein, unknown function	14039.4	1.16747	0.258561	4.51526	6.324e-06	0.000335926
PVP01_1426100	ALBA1	DNA/RNA-binding protein Alba 1, putative	54712.1	1.56035	0.347314	4.49261	7.03558e-06	0.000370328
PVP01_1411700	null	RNA-binding protein, putative	53498.7	2.40137	0.537719	4.46585	7.97508e-06	0.000415997
PVP01_0405000	null	liver stage antigen 3, putative	29893.3	2.28987	0.513868	4.45615	8.34455e-06	0.000427566
PVP01_0206100	PHIL1	photosensitized INA-labeled protein PHIL1, putative	34365.8	2.12842	0.477545	4.457	8.31149e-06	0.000427566
PVP01_1203500	null	conserved Plasmodium protein, unknown function	8709.26	2.15456	0.484057	4.45105	8.54523e-06	0.000434008
PVP01_1213900	PiT	sodium-dependent phosphate transporter, putative	9177.58	1.86635	0.420369	4.43979	9.00487e-06	0.000453375
PVP01_0800700	RBP2b	reticulocyte binding protein 2b	3062.52	2.20827	0.499114	4.42438	9.67191e-06	0.000476461
PVP01_1313900	null	conserved Plasmodium protein, unknown function	29324.1	1.8598	0.420361	4.42428	9.67635e-06	0.000476461
PVP01_1139800	ZIP1	zinc transporter ZIP1, putative	20777.1	1.79765	0.406384	4.42353	9.71026e-06	0.000476461
PVP01_1026500	SUB1	subtilisin-like protease 1	53189.9	1.65894	0.375847	4.41388	1.01532e-05	0.00049401
PVP01_0709600	null	conserved Plasmodium protein, unknown function	19497	2.30447	0.522696	4.40881	1.03939e-05	0.000501503
PVP01_1423400	DHHC4	palmitoyltransferase DHHC4, putative	3951.16	1.2677	0.287853	4.40398	1.06284e-05	0.000508581
PVP01_0623600	null	PIR protein	823.838	2.81948	0.641065	4.39812	1.0919e-05	0.000513994
PVP01_0523100	null	Plasmodium exported protein (PHIST), unknown function	1485.75	2.38366	0.541825	4.39932	1.08592e-05	0.000513994
PVP01_0111500	null	conserved Plasmodium protein, unknown function	5943.73	2.27556	0.517988	4.39309	1.11752e-05	0.000517213
PVP01_1242200	UIS2	serine/threonine protein phosphatase UIS2, putative	14016.7	2.00456	0.456246	4.3936	1.11488e-05	0.000517213
PVP01_0408400	null	MtN3-like protein	19607	1.66439	0.378999	4.39153	1.12554e-05	0.000517213
PVP01_0831500	null	conserved Plasmodium protein, unknown function	14832.5	1.68728	0.384412	4.38924	1.1375e-05	0.000518592
PVP01_0515600	null	Plasmodium exported protein (PHIST), unknown function	6342.17	1.89676	0.43373	4.37314	1.22473e-05	0.000553976
PVP01_1202400	null	conserved Plasmodium protein, unknown function	3813.55	-1.24675	0.285204	-4.37145	1.23425e-05	0.000553976
PVP01_0505600	GAMA	GPI-anchored micronemal antigen	15820	2.33598	0.537846	4.34321	1.40415e-05	0.000621563
PVP01_1470700	null	hypothetical protein	12004.3	1.82344	0.419869	4.34288	1.4063e-05	0.000621563
PVP01_0102200	null	PIR protein, pseudogene	30438.4	2.03256	0.469368	4.33042	1.48828e-05	0.000647904
PVP01_0217000	null	heat shock protein, putative	1824.43	1.88258	0.434581	4.33193	1.47808e-05	0.000647904
PVP01_1313200	PTEX150	translocon component PTEX150, putative	21959.9	2.30075	0.531747	4.32678	1.51307e-05	0.00064974
PVP01_1439800	null	conserved Plasmodium protein, unknown function	1588.96	-1.04273	0.241063	-4.32554	1.52161e-05	0.00064974
PVP01_0907300	null	conserved Plasmodium protein, unknown function	828.127	-1.18051	0.272958	-4.32488	1.52616e-05	0.00064974
PVP01_0926500	null	kelch domain-containing protein, putative	87718.4	2.44988	0.566805	4.32227	1.54433e-05	0.000652677
PVP01_0109300	CRT	chloroquine resistance transporter, putative	23404.6	2.01686	0.466917	4.31953	1.5636e-05	0.000653057
PVP01_0213600	null	conserved Plasmodium protein, unknown function	15068	1.69666	0.392842	4.31894	1.56779e-05	0.000653057
PVP01_0504400	SIAP2	sporozoite invasion-associated protein 2, putative	8001.68	2.2968	0.532409	4.31398	1.60341e-05	0.000663124
PVP01_0724700	null	conserved Plasmodium protein, unknown function	3845.15	1.92728	0.447137	4.31028	1.63051e-05	0.000669552
PVP01_1400900	null	Plasmodium exported protein, unknown function	6540.49	2.71354	0.631384	4.29776	1.72531e-05	0.00068759
PVP01_1463500	MTIP	myosin A tail domain interacting protein, putative	31107.5	1.9481	0.452953	4.30089	1.70113e-05	0.00068759
PVP01_1225100	null	AMP deaminase, putative	11738.6	1.67146	0.388933	4.29755	1.72696e-05	0.00068759
PVP01_0108200	null	cytoskeleton associated protein, putative	6557.38	1.55014	0.360777	4.29667	1.73382e-05	0.00068759
PVP01_0320400	null	conserved Plasmodium protein, unknown function	2027.69	-1.51329	0.351807	-4.30147	1.69665e-05	0.00068759
PVP01_0706000	null	conserved Plasmodium protein, unknown function	16337.9	1.83733	0.428419	4.28864	1.79772e-05	0.000708082
PVP01_0838100	null	Plasmodium exported protein, unknown function	6429.26	1.54897	0.361344	4.2867	1.81346e-05	0.000709453
PVP01_0730700	null	conserved Plasmodium protein, unknown function	16154.9	1.84918	0.432101	4.27951	1.87302e-05	0.000727418
PVP01_1012400	null	ribosomal large subunit pseudouridylate synthase, putative	409.428	-1.4968	0.34987	-4.27815	1.8845e-05	0.000727418
PVP01_1203100	IMC1f	inner membrane complex protein 1f, putative	16265.2	2.02217	0.47302	4.27501	1.91125e-05	0.000727886
PVP01_1210600	HSP110	heat shock protein 110, putative	28078.1	1.53801	0.359764	4.27506	1.91087e-05	0.000727886
PVP01_1408600	null	conserved Plasmodium protein, unknown function	6905.9	1.30563	0.305511	4.2736	1.92343e-05	0.000727886
PVP01_1271500	null	lysophospholipase, putative	2076.88	3.08899	0.724731	4.26226	2.02374e-05	0.000755965
PVP01_1411300	null	zinc finger protein, putative	599.247	2.1064	0.494089	4.26319	2.01526e-05	0.000755965
PVP01_0534400	RBP2p1	reticulocyte binding protein 2 precursor (PvRBP- 2), putative	4970.61	3.12293	0.733609	4.25694	2.07241e-05	0.000769182
PVP01_1008000	IMC1g	inner membrane complex protein 1g, putative	28191.3	2.36596	0.556845	4.24887	2.14853e-05	0.000792358
PVP01_0216500	null	hypothetical protein	967.318	1.92169	0.452498	4.24685	2.16801e-05	0.000794481
PVP01_0533700	null	Plasmodium exported protein (PHIST), unknown function	12844	2.91284	0.686864	4.24078	2.22746e-05	0.000811131
PVP01_0004210	ETRAMP	early transcribed membrane protein	19096.9	1.54944	0.366387	4.22897	2.34759e-05	0.000849533
PVP01_0302100	null	Plasmodium exported protein (PHIST), unknown function	2947.42	3.15655	0.747198	4.22451	2.39461e-05	0.000860309
PVP01_1271300	null	40 kDa heat shock protein, putative	21252.8	2.99594	0.709377	4.22334	2.40708e-05	0.000860309
PVP01_1401100	null	Plasmodium exported protein, unknown function	1719.95	3.17153	0.751216	4.22187	2.42288e-05	0.000860642
PVP01_0106500	null	conserved Plasmodium protein, unknown function	4063.25	2.12414	0.503491	4.21883	2.45575e-05	0.000867
PVP01_1421400	RAB11a	ras-related protein Rab-11A, putative	19807.2	1.63814	0.388671	4.21473	2.50079e-05	0.000877548
PVP01_1469700	null	Plasmodium exported protein, unknown function	19702.9	2.11844	0.503796	4.20496	2.61126e-05	0.000910796
PVP01_1133100	PDXK	pyridoxal kinase, putative	1417.77	1.72281	0.409975	4.20224	2.64292e-05	0.000916319
PVP01_0903500	null	hypothetical protein	1627.33	2.71487	0.647494	4.19289	2.75424e-05	0.000941088
PVP01_1120100	null	RNA-binding protein, putative	5938.38	1.88375	0.449351	4.19216	2.76313e-05	0.000941088
PVP01_1452900	SF3B3	splicing factor 3B subunit 3, putative	3300.23	-1.13986	0.27181	-4.19358	2.74589e-05	0.000941088
PVP01_0838000	null	Plasmodium exported protein, unknown function	17229.6	2.76969	0.661158	4.18915	2.79999e-05	0.000948067
PVP01_0503600	TRAG38	tryptophan-rich protein	3362.57	2.65808	0.635238	4.18438	2.85945e-05	0.000957008
PVP01_1121300	PK4	eukaryotic translation initiation factor 2-alpha kinase, putative	1983.53	-1.02997	0.246071	-4.18566	2.84335e-05	0.000957008
PVP01_1123500	null	conserved Plasmodium protein, unknown function	26973.1	2.06541	0.493956	4.18137	2.89763e-05	0.00096421
PVP01_1402300	null	Plasmodium exported protein, unknown function	12478.9	2.6671	0.639119	4.17309	3.00495e-05	0.000994209
PVP01_1416000	PK9	serine/threonine protein kinase, putative	1151.15	1.56699	0.375623	4.17172	3.02314e-05	0.000994543
PVP01_0321100	null	conserved Plasmodium protein, unknown function	15802.4	2.55904	0.614044	4.16752	3.07929e-05	0.00100729
PVP01_1401800	TRAG21	tryptophan-rich protein	42187.1	2.87375	0.692354	4.1507	3.31462e-05	0.00107818
PVP01_1012900	null	conserved Plasmodium protein, unknown function	780.462	-1.30367	0.314244	-4.14858	3.3454e-05	0.00108211
PVP01_0734200	null	Plasmodium exported protein, unknown function	1858.1	2.65952	0.6415	4.14579	3.3865e-05	0.00108932
PVP01_0511400	null	conserved Plasmodium protein, unknown function	20580.9	2.01267	0.486024	4.1411	3.45647e-05	0.00110569
PVP01_0304800	PRPF8	pre-mRNA-processing-splicing factor 8, putative	9927.86	-1.10674	0.267477	-4.1377	3.50804e-05	0.00111602
PVP01_1331500	EPAC	rap guanine nucleotide exchange factor, putative	9875.8	1.35535	0.327879	4.13368	3.56996e-05	0.00112951
PVP01_0615800	null	RNA methyltransferase, putative	4665.46	2.20561	0.533979	4.13052	3.61944e-05	0.00112954
PVP01_0937800	SUB2	subtilisin-like protease 2, putative	6312.62	1.357	0.328614	4.12947	3.63598e-05	0.00112954
PVP01_0212200	null	ubiquitin carboxyl-terminal hydrolase, putative	6169.33	-1.04014	0.251893	-4.1293	3.63868e-05	0.00112954
PVP01_1451500	null	pentatricopeptide repeat domain-containing protein, putative	1604.7	-1.30217	0.315393	-4.12871	3.64809e-05	0.00112954
PVP01_1403200	null	hypothetical protein	3841.18	2.47432	0.600274	4.12199	3.75614e-05	0.00115681
PVP01_1415900	null	conserved Plasmodium protein, unknown function	4633.5	1.93007	0.468402	4.12054	3.77984e-05	0.00115795
PVP01_0524600	null	Plasmodium exported protein (PHIST), unknown function	1332.39	2.37499	0.577847	4.11006	3.95556e-05	0.00120541
PVP01_0532400	CyRPA	cysteine-rich protective antigen, putative	9063.98	2.24119	0.545474	4.10869	3.97904e-05	0.00120621
PVP01_1124500	SMS1	sphingomyelin synthase 1, putative	7095.03	1.64328	0.400125	4.10692	4.00968e-05	0.00120917
PVP01_1460500	null	conserved Plasmodium protein, unknown function	12147.8	2.18347	0.532441	4.10086	4.11609e-05	0.0012221
PVP01_0820500	ABCI3	ABC transporter I family member 1, putative	7496.1	1.99775	0.487042	4.1018	4.09944e-05	0.0012221
PVP01_1309300	SYN2	syntaxin, Qa-SNARE family, putative	7182.35	1.36104	0.331778	4.10226	4.09129e-05	0.0012221
PVP01_1111800	null	RNA-binding protein, putative	8902.37	1.26472	0.308492	4.09969	4.13699e-05	0.0012221
PVP01_1312700	ClpR	ATP-dependent Clp protease proteolytic subunit, putative	252.468	-2.10053	0.512844	-4.09585	4.20623e-05	0.00123625
PVP01_1401200	null	Plasmodium exported protein, unknown function	1399.23	2.83715	0.693145	4.09315	4.25549e-05	0.00124441
PVP01_1105200	null	phosphatidylserine synthase, putative	1134.28	1.49921	0.366388	4.09187	4.27899e-05	0.00124499
PVP01_1461300	TFB2	RNA polymerase II transcription factor B subunit 2, putative	3494.94	-1.15761	0.283135	-4.08855	4.34078e-05	0.00125666
PVP01_1235700	EXP2	exported protein 2, putative	3865.52	1.52339	0.373277	4.08113	4.48182e-05	0.00129103
PVP01_1212200	null	myosin A, putative	95006.5	2.23874	0.549474	4.07433	4.61472e-05	0.00132273
PVP01_0914900	ROM1	rhomboid protease ROM1, putative	10401.5	2.03286	0.500581	4.06101	4.88619e-05	0.00139365
PVP01_1401000	null	Plasmodium exported protein, unknown function	2912.61	2.7957	0.689878	4.05246	5.06827e-05	0.00142564
PVP01_1251600	null	conserved Plasmodium protein, unknown function	10573.3	2.28631	0.564178	4.05247	5.06806e-05	0.00142564
PVP01_0730200	null	conserved Plasmodium protein, unknown function	10609.7	1.71617	0.423521	4.05215	5.07489e-05	0.00142564
PVP01_1449500	null	conserved Plasmodium protein, unknown function	3213.98	1.45339	0.358761	4.05114	5.09685e-05	0.00142564
PVP01_1124000	null	conserved Plasmodium protein, unknown function	6947.61	1.62045	0.40066	4.04444	5.24489e-05	0.00145301
PVP01_1336500	null	conserved Plasmodium protein, unknown function	3345.62	-1.1858	0.293121	-4.04544	5.22239e-05	0.00145301
PVP01_0504100	null	Plasmodium exported protein, unknown function	1596.68	2.2522	0.55707	4.04294	5.27843e-05	0.00145534
PVP01_0906400	PTEX88	translocon component PTEX88, putative	16665.6	2.03559	0.504282	4.03661	5.42295e-05	0.0014881
PVP01_1403000	GAP	gametocyte associated protein, putative	23607.2	2.2736	0.563868	4.03215	5.52683e-05	0.00149534
PVP01_0939700	null	conserved Plasmodium protein, unknown function	21610	1.76279	0.436954	4.03427	5.47717e-05	0.00149534
PVP01_0921600	DHHC3	palmitoyltransferase DHHC3, putative	3389.07	1.31498	0.326112	4.03229	5.52365e-05	0.00149534
PVP01_1337000	null	p1/s1 nuclease, putative	808.909	1.89303	0.470056	4.02725	5.64321e-05	0.00151973
PVP01_1026600	null	conserved Plasmodium protein, unknown function	6611.54	1.58782	0.394454	4.02537	5.68853e-05	0.00152484
PVP01_0712500	null	conserved Plasmodium protein, unknown function	9327.95	1.74416	0.433924	4.0195	5.83218e-05	0.00154901
PVP01_1030600	SRSF12	serine/arginine-rich splicing factor 12, putative	16192.3	1.70003	0.422861	4.02031	5.81217e-05	0.00154901
PVP01_0724400	null	conserved Plasmodium protein, unknown function	16595.2	2.14065	0.533847	4.00986	6.07556e-05	0.00160628
PVP01_0405200	null	Plasmodium exported protein (PHISTc), unknown function	11812.5	2.36264	0.589626	4.00701	6.14918e-05	0.0016103
PVP01_0114000	null	DnaJ protein, putative	26734.9	2.1248	0.530173	4.00776	6.12976e-05	0.0016103
PVP01_0945400	TIC20	apicoplast import protein Tic20, putative	1911.69	-1.11737	0.278919	-4.00605	6.17422e-05	0.0016103
PVP01_0620900	null	hypothetical protein	23078.5	2.49437	0.623537	4.00035	6.32485e-05	0.00164219
PVP01_1022200	INO1	inositol-3-phosphate synthase, putative	194675	1.71141	0.42878	3.99133	6.57024e-05	0.00169116
PVP01_0720100	null	tetratricopeptide repeat protein, putative	1985.01	-1.42603	0.357287	-3.99128	6.57188e-05	0.00169116
PVP01_1449700	null	mitosis protein dim1, putative	834.962	1.95899	0.491324	3.98716	6.68676e-05	0.00170557
PVP01_0713000	ELF1	transcription elongation factor 1, putative	3242.53	0.962747	0.241399	3.9882	6.65768e-05	0.00170557
PVP01_0801000	null	hypothetical protein	38574.2	2.65617	0.666886	3.98294	6.80687e-05	0.00172859
PVP01_1264100	SEC7	protein transport protein SEC7, putative	2676.14	-1.50532	0.378346	-3.97869	6.92948e-05	0.00175204
PVP01_0915100	null	conserved Plasmodium protein, unknown function	883.192	-1.14708	0.288448	-3.97673	6.98706e-05	0.00175892
PVP01_0808700	null	Plasmodium exported protein (PHIST), unknown function	6377.03	2.75855	0.694593	3.97147	7.14312e-05	0.0017827
PVP01_1304000	null	conserved Plasmodium protein, unknown function	3152.56	2.11708	0.532979	3.97217	7.12196e-05	0.0017827
PVP01_0927400	ATG23	autophagy-related protein 23, putative	30750.1	1.38619	0.35015	3.95885	7.53122e-05	0.00187149
PVP01_1246300	null	conserved Plasmodium protein, unknown function	1219.31	-1.61813	0.408986	-3.95645	7.60718e-05	0.00188229
PVP01_1437900	null	clathrin heavy chain, putative	10825.5	-1.02487	0.259174	-3.95437	7.67372e-05	0.00189067
PVP01_1119400	null	conserved Plasmodium protein, unknown function	4280.53	2.07606	0.525332	3.95191	7.75293e-05	0.0019021
PVP01_0517200	null	zinc finger protein, putative	9359.73	2.57364	0.651575	3.94988	7.81907e-05	0.00191023
PVP01_1238400	null	zinc finger protein, putative	3433.01	2.03498	0.516383	3.94083	8.11999e-05	0.00197541
PVP01_0700400	null	Plasmodium exported protein, unknown function	68.1345	3.04571	0.773349	3.93833	8.20504e-05	0.00198775
PVP01_0701800	DDX60	ATP-dependent RNA helicase DDX60, putative	8770.01	-0.956257	0.243409	-3.92861	8.54391e-05	0.00206122
PVP01_0423300	null	hypothetical protein	58154.8	2.87639	0.733005	3.9241	8.70534e-05	0.00209145
PVP01_1246200	ISP3	inner membrane complex sub-compartment protein 3, putative	3270.68	2.17445	0.554995	3.91797	8.92977e-05	0.00212244
PVP01_0729100	DGK1	diacylglycerol kinase, putative	14365.4	1.44288	0.368265	3.91806	8.92648e-05	0.00212244
PVP01_1030000	ATPase3	cation transporting P-ATPase, putative	944.383	-1.32316	0.337749	-3.91758	8.94433e-05	0.00212244
PVP01_1031100	MSP3G	merozoite surface protein 3	23280.7	2.6301	0.671959	3.91408	9.07484e-05	0.00212775
PVP01_0602700	null	conserved Plasmodium protein, unknown function	12397.1	2.07666	0.530701	3.91305	9.11369e-05	0.00212775
PVP01_0418200	null	conserved Plasmodium protein, unknown function	31149.7	1.84114	0.470409	3.91391	9.0815e-05	0.00212775
PVP01_0525400	null	Plasmodium exported protein (PHIST), unknown function	1930.27	1.84044	0.47025	3.91375	9.08729e-05	0.00212775
PVP01_0524700	null	Plasmodium exported protein (PHIST), unknown function	15723.8	2.36459	0.604568	3.9112	9.18393e-05	0.00213554
PVP01_0810400	SDH4	succinate dehydrogenase subunit 4, putative	8634.76	2.19072	0.560263	3.91017	9.22312e-05	0.00213608
PVP01_1112900	null	conserved Plasmodium protein, unknown function	1705.91	-1.30631	0.334229	-3.90844	9.28937e-05	0.00214285
PVP01_0620300	null	conserved Plasmodium protein, unknown function	69233.3	2.4543	0.628826	3.90299	9.50122e-05	0.00218302
PVP01_1203700	null	conserved protein, unknown function	744.161	-1.36597	0.350421	-3.89808	9.69576e-05	0.00221891
PVP01_0305800	null	NYN domain-containing protein, putative	8026.99	1.37879	0.354187	3.89284	9.90775e-05	0.0022585
PVP01_0413100	AsnRS	asparagine--tRNA ligase, putative	1595.48	-1.21327	0.31221	-3.88608	0.000101877	0.0023132
PVP01_1008500	null	conserved Plasmodium protein, unknown function	3225.82	1.42878	0.368133	3.88115	0.000103963	0.00235135
PVP01_0801500	null	Plasmodium exported protein, unknown function	8610.76	2.20288	0.568859	3.87246	0.000107744	0.00242738
PVP01_1328200	P113	surface protein P113, putative	5077.27	2.00442	0.518093	3.86884	0.000109354	0.00245411
PVP01_1201500	null	Plasmodium exported protein (PHIST), unknown function	11745.6	2.76158	0.71494	3.86267	0.000112154	0.00250722
PVP01_1218000	null	conserved Plasmodium protein, unknown function	5453.29	1.52611	0.395247	3.86117	0.000112846	0.00251299
PVP01_1246800	FCP	FYVE and coiled-coil domain-containing protein, putative	3971.73	1.81896	0.471797	3.85538	0.000115551	0.00256338
PVP01_1143000	null	long chain polyunsaturated fatty acid elongation enzyme, putative	13912.5	1.87174	0.485609	3.85442	0.000116003	0.00256358
PVP01_1437300	null	conserved Plasmodium protein, unknown function	4633.42	1.24598	0.323453	3.85212	0.000117101	0.00257801
PVP01_1341900	GAPM3	glideosome associated protein with multiple membrane spans 3, putative	34798.1	1.161	0.301608	3.84937	0.000118422	0.00259721
PVP01_0004290	null	Plasmodium exported protein, unknown function	3382.74	1.91395	0.497737	3.84531	0.000120402	0.0026126
PVP01_0114900	null	PAP2-like protein, putative	9816.19	1.3757	0.357774	3.84515	0.000120478	0.0026126
PVP01_1244900	null	valine--tRNA ligase, putative	3511	-1.16374	0.302535	-3.84664	0.000119749	0.0026126
PVP01_0811300	null	conserved Plasmodium protein, unknown function	3366.42	1.53802	0.400768	3.83768	0.000124202	0.00268332
PVP01_1104300	AlaRS	alanine--tRNA ligase, putative	3644.98	-0.904008	0.23563	-3.83656	0.000124772	0.00268561
PVP01_0734300	null	conserved Plasmodium protein, unknown function	65283.9	2.41004	0.628949	3.83185	0.000127185	0.00271735
PVP01_1117500	null	large subunit rRNA methyltransferase, putative	3985.04	-1.08988	0.284425	-3.83188	0.000127166	0.00271735
PVP01_1416800	null	exportin-T, putative	5909.58	-1.14376	0.29883	-3.82748	0.000129462	0.00275583
PVP01_1408200	DBP6	ATP-dependent RNA helicase DBP6, putative	385.108	-1.97018	0.515568	-3.82138	0.000132705	0.00281452
PVP01_0118800	null	protein kinase, putative	13624.9	2.26465	0.59306	3.81859	0.000134216	0.00283617
PVP01_1338100	null	ankyrin-repeat protein, putative	2382.19	1.09643	0.287391	3.81512	0.000136119	0.00286592
PVP01_0206500	null	conserved Plasmodium protein, unknown function	73056.5	2.54745	0.668773	3.80914	0.000139449	0.0029254
PVP01_0317100	null	conserved Plasmodium protein, unknown function	16890.1	2.14511	0.563796	3.80475	0.000141947	0.00296705
PVP01_1440200	null	conserved Plasmodium protein, unknown function	18398.5	2.41578	0.635558	3.80103	0.000144095	0.00300112
PVP01_0823200	null	E3 ubiquitin-protein ligase, putative	18344.1	1.56722	0.412691	3.79755	0.000146133	0.00303264
PVP01_1232700	null	conserved Plasmodium protein, unknown function	14407.2	1.96441	0.517764	3.79403	0.000148225	0.00306507
PVP01_1468200	null	conserved Plasmodium protein, unknown function	2111.27	1.2181	0.321175	3.79262	0.000149067	0.00307153
PVP01_1408400	null	conserved Plasmodium protein, unknown function	2517.09	1.87648	0.495098	3.79012	0.000150573	0.00308821
PVP01_1207300	ALBA4	DNA/RNA-binding protein Alba 4, putative	64839.3	1.03713	0.273685	3.78951	0.000150944	0.00308821
PVP01_0816800	RIPR	Rh5 interacting protein, putative	40707.6	1.90957	0.504509	3.78501	0.000153702	0.00312257
PVP01_1319100	null	acid phosphatase, putative	3900.54	-0.932442	0.246313	-3.7856	0.000153338	0.00312257
PVP01_0721300	null	conserved Plasmodium protein, unknown function	4465.27	-1.45928	0.385721	-3.78325	0.000154793	0.00313374
PVP01_0524300	null	Plasmodium exported protein (PHIST), unknown function	4639.33	2.80831	0.742702	3.7812	0.000156072	0.00313769
PVP01_0703300	CuTP	copper-transporting ATPase, putative	4320.29	-1.02716	0.271616	-3.78166	0.000155785	0.00313769
PVP01_0611800	null	conserved Plasmodium protein, unknown function	21966.2	1.90818	0.505418	3.77545	0.000159719	0.00317791
PVP01_1469800	TRAG22	tryptophan-rich protein	6385.43	1.35767	0.35952	3.77633	0.000159153	0.00317791
PVP01_1312800	null	conserved Plasmodium protein, unknown function	1084.28	-1.46378	0.387668	-3.77586	0.000159458	0.00317791
PVP01_0522200	null	conserved Plasmodium protein, unknown function	4412.46	1.13369	0.300563	3.77189	0.000162014	0.00321254
PVP01_1124100	null	conserved Plasmodium protein, unknown function	7955.3	1.70048	0.451415	3.76701	0.000165213	0.0032648
PVP01_0613800	MTRAP	merozoite TRAP-like protein, putative	8533.89	1.98989	0.528655	3.76406	0.000167178	0.00329237
PVP01_0202500	null	Plasmodium exported protein, unknown function	7085.01	2.26946	0.603433	3.76092	0.000169292	0.00332272
PVP01_0601700	null	Plasmodium exported protein (PHIST), unknown function	43418	2.54393	0.67699	3.7577	0.00017148	0.00335429
PVP01_0733300	null	conserved Plasmodium protein, unknown function	7465.08	2.17581	0.579166	3.7568	0.000172098	0.00335504
PVP01_0410300	null	serine/threonine protein kinase, putative	4947.57	1.83524	0.488874	3.754	0.000174032	0.00338135
PVP01_1330800	LISP1	liver specific protein 1, putative	415.032	-2.49318	0.665002	-3.74913	0.000177451	0.00343626
PVP01_0801600	null	Plasmodium exported protein, unknown function	14931.7	1.74165	0.464686	3.74803	0.000178232	0.00343987
PVP01_0949200	TRAG36	tryptophan-rich protein	2561.02	1.85831	0.496525	3.74262	0.000182108	0.00350301
PVP01_1146600	PALM	liver merozoite formation protein, putative	276.26	-1.65877	0.443646	-3.73895	0.00018479	0.00354283
PVP01_0414300	null	conserved Plasmodium protein, unknown function	20390	1.85273	0.495802	3.73683	0.000186356	0.00356107
PVP01_0623000	null	Plasmodium exported protein (PHIST), unknown function	6822.41	2.73985	0.733704	3.73428	0.000188253	0.00357372
PVP01_1461700	ARFGAP	ADP-ribosylation factor GTPase-activating protein, putative	4343.65	1.28739	0.344674	3.7351	0.000187643	0.00357372
PVP01_1456700	null	sphingomyelin phosphodiesterase, putative	17377.9	1.43551	0.384893	3.72964	0.000191751	0.00362823
PVP01_0523700	null	Plasmodium exported protein (PHIST), unknown function	214.874	3.84033	1.03309	3.71732	0.000201344	0.00379733
PVP01_1115100	ARK3	serine/threonine protein kinase, putative	26479	1.0997	0.296658	3.70695	0.000209773	0.00394346
PVP01_0534300	RBP2c	reticulocyte binding protein 2c	10085	2.68969	0.726105	3.70427	0.000211998	0.00395957
PVP01_1239500	DXR	1-deoxy-D-xylulose 5-phosphate reductoisomerase, putative	819.647	-1.59672	0.43099	-3.70476	0.000211588	0.00395957
PVP01_0423000	null	Plasmodium exported protein, unknown function	5899.73	1.90358	0.51466	3.69871	0.0002167	0.00403438
PVP01_0717100	null	conserved Plasmodium protein, unknown function	9773	1.75043	0.475801	3.67892	0.000234227	0.00433283
PVP01_1226100	null	conserved Plasmodium protein, unknown function	34180.9	1.44618	0.39306	3.67929	0.000233884	0.00433283
PVP01_1451700	AARP1	asparagine and aspartate rich protein 1, putative	7920.57	-1.45571	0.396172	-3.67443	0.000238379	0.00439558
PVP01_1409000	null	conserved Plasmodium protein, unknown function	13089.8	1.70758	0.464832	3.67353	0.00023922	0.0043971
PVP01_1139700	null	citrate synthase-like protein, putative	2934.9	1.72996	0.471113	3.67207	0.000240597	0.0044084
PVP01_1450600	null	conserved protein, unknown function	3654.17	1.16675	0.317976	3.66928	0.000243232	0.00441524
PVP01_0942800	null	conserved Plasmodium protein, unknown function	19283.5	-0.794053	0.216327	-3.67061	0.000241969	0.00441524
PVP01_1406400	MKP1	mitogen-activated protein kinase phosphatase 1, putative	1895.08	-1.65004	0.449693	-3.66926	0.000243257	0.00441524
PVP01_0303300	null	conserved Plasmodium protein, unknown function	1863.98	1.18865	0.324108	3.66744	0.000244993	0.00443284
PVP01_0917300	DPAP1	dipeptidyl aminopeptidase 1, putative	7324.7	1.97456	0.538707	3.66537	0.000246983	0.00445492
PVP01_0819800	Cap380	oocyst capsule protein Cap380, putative	5653.43	1.79221	0.490481	3.65398	0.000258204	0.0046068
PVP01_1245400	null	phosphatidylinositol-4-phosphate 5-kinase, putative	34999.9	1.50189	0.41107	3.6536	0.000258586	0.0046068
PVP01_0920500	null	conserved Plasmodium protein, unknown function	8751.99	1.49119	0.407999	3.65488	0.0002573	0.0046068
PVP01_1247900	DBP5	ATP-dependent RNA helicase DBP5, putative	3060.59	-1.20286	0.329023	-3.65584	0.000256345	0.0046068
PVP01_0816700	SMN	survival motor neuron-like protein, putative	21451.2	1.62822	0.44723	3.64069	0.000271913	0.00481486
PVP01_0211500	NT4	nucleoside transporter 4	1166.73	-1.91447	0.525855	-3.64067	0.000271928	0.00481486
PVP01_0529400	null	zinc finger protein, putative	2688.45	-1.39893	0.384388	-3.63937	0.000273303	0.00482447
PVP01_0423200	null	Plasmodium exported protein (PHIST), unknown function	5092.51	2.42569	0.667145	3.63592	0.000276987	0.00487463
PVP01_1127600	SRP68	signal recognition particle subunit SRP68, putative	5110.56	-1.00785	0.277268	-3.63493	0.000278058	0.00487865
PVP01_0519300	RRB1	ribosome assembly protein RRB1, putative	8773.51	1.41402	0.389788	3.62766	0.000285998	0.00499561
PVP01_1004100	null	conserved Plasmodium protein, unknown function	1380.03	-0.998589	0.275301	-3.62726	0.00028645	0.00499561
PVP01_1304300	HADO	HAD domain ookinete protein, putative	5137.62	1.83942	0.508294	3.61882	0.000295954	0.00514587
PVP01_1257700	BRF1	transcription factor IIIb subunit, putative	8097.29	1.61661	0.447076	3.61595	0.000299245	0.0051875
PVP01_1450700	null	CG2-related protein, putative	5666.59	1.50837	0.419234	3.59792	0.000320771	0.00554406
PVP01_0710900	null	SAP domain-containing protein, putative	10812.6	1.43761	0.399715	3.59659	0.000322412	0.00555584
PVP01_0716400	GAP50	glideosome-associated protein 50, putative	74624	1.22295	0.340315	3.5936	0.000326144	0.00560348
PVP01_0946900	null	conserved Plasmodium protein, unknown function	1008.08	1.51643	0.42301	3.58485	0.000337269	0.00577748
PVP01_0811200	null	conserved Plasmodium protein, unknown function	5045.11	1.24928	0.34872	3.58247	0.000340359	0.00581321
PVP01_1414900	null	conserved Plasmodium protein, unknown function	423.048	-1.47672	0.412317	-3.58152	0.000341603	0.0058173
PVP01_0928600	null	conserved Plasmodium protein, unknown function	3384.43	1.21598	0.339618	3.58044	0.000343016	0.00582424
PVP01_1226800	NMNAT	nicotinamide/nicotinic acid mononucleotide adenylyltransferase, putative	3200.54	1.24402	0.348006	3.57471	0.00035062	0.00593594
PVP01_0524900	null	Plasmodium exported protein (PHIST), unknown function	1372.26	2.78972	0.780964	3.57215	0.000354065	0.00597678
PVP01_0412200	null	SRR1-like protein	1064.98	-1.3454	0.376896	-3.56968	0.000357411	0.00601573
PVP01_0601600	null	Plasmodium exported protein (PHIST), unknown function	3670.36	2.54487	0.714609	3.56121	0.000369151	0.00619531
PVP01_1402500	null	conserved Plasmodium protein, unknown function	18073.8	2.51222	0.705695	3.55992	0.000370971	0.00620787
PVP01_0515700	null	Plasmodium exported protein (PHIST), unknown function	3055.35	2.49859	0.702332	3.55756	0.000374319	0.00624584
PVP01_1428200	null	conserved protein, unknown function	9843.68	-1.40846	0.396189	-3.55501	0.000377962	0.00628851
PVP01_0711200	GCD10	tRNA (adenine(58)-N(1))-methyltransferase non- catalytic subunit TRM6, putative	1611.79	-1.23721	0.348292	-3.55222	0.000382	0.00633747
PVP01_1127300	null	tRNA modifying enzyme, putative	7375.37	0.850097	0.239401	3.55094	0.000383863	0.00635019
PVP01_1222500	null	conserved Plasmodium protein, unknown function	23376.4	1.74878	0.493644	3.54259	0.000396219	0.00651735
PVP01_1018200	GAP40	glideosome-associated protein 40, putative	40773.3	1.14183	0.322255	3.54326	0.000395214	0.00651735
PVP01_0511100	null	RNA-binding protein, putative	10602.1	2.21675	0.627036	3.53528	0.000407339	0.00664364
PVP01_1339600	null	conserved Plasmodium protein, unknown function	21854.3	1.61271	0.456141	3.53556	0.000406906	0.00664364
PVP01_1238600	null	conserved Plasmodium protein, unknown function	6394.21	1.42099	0.401898	3.5357	0.000406701	0.00664364
PVP01_0517700	null	conserved Plasmodium protein, unknown function	12489	1.5823	0.447727	3.53407	0.000409212	0.00665545
PVP01_1261900	null	histidine--tRNA ligase, putative	3981.83	-1.39304	0.394415	-3.53192	0.000412558	0.00669107
PVP01_0116600	null	conserved Plasmodium protein, unknown function	11159.5	1.16186	0.32913	3.53009	0.000415426	0.00671876
PVP01_1431400	GAT	glycerol-3-phosphate 1-O-acyltransferase, putative	2177.62	-0.967806	0.274438	-3.5265	0.000421091	0.00677254
PVP01_1409400	null	conserved Plasmodium protein, unknown function	4788.91	-1.39431	0.395366	-3.52662	0.000420907	0.00677254
PVP01_1211900	ApiAP2	AP2 domain transcription factor, putative	2955.4	-0.978663	0.27769	-3.5243	0.000424597	0.00677435
PVP01_0213500	null	cation transporting ATPase, putative	3046.87	-1.29459	0.367341	-3.52423	0.000424713	0.00677435
PVP01_0216200	null	conserved Plasmodium protein, unknown function	5392.51	-1.29761	0.368071	-3.52543	0.000422796	0.00677435
PVP01_0928300	null	CRAL/TRIO domain-containing protein, putative	18828.6	1.51028	0.428673	3.52316	0.000426442	0.00678324
PVP01_1120700	GATB	glutamyl-tRNA(Gln) amidotransferase subunit B, putative	301.06	-1.49891	0.425624	-3.52167	0.000428832	0.00680257
PVP01_0702700	null	conserved Plasmodium protein, unknown function	1471.97	-1.32976	0.377824	-3.51953	0.000432316	0.00683909
PVP01_1105600	RHOP148	rhoptry protein RHOP148, putative	2274.52	-1.17033	0.332693	-3.51775	0.000435224	0.00684769
PVP01_1003500	null	conserved Plasmodium protein, unknown function	596.616	-1.61604	0.459387	-3.51782	0.000435103	0.00684769
PVP01_1106200	null	conserved Plasmodium protein, unknown function	4440.52	1.14695	0.326264	3.51539	0.000439102	0.00688997
PVP01_1420800	PRP2	golgi protein 1, putative	2965.51	-0.998463	0.284399	-3.51078	0.000446791	0.00699168
PVP01_1331300	null	conserved Plasmodium protein, unknown function	1676.49	-1.58771	0.452362	-3.50981	0.000448419	0.00699823
PVP01_1429100	EMC1	ER membrane protein complex subunit 1, putative	2290.6	-1.00855	0.287589	-3.50693	0.000453302	0.00699898
PVP01_0802400	null	conserved Plasmodium protein, unknown function	1056.1	-1.01419	0.289147	-3.50754	0.000452277	0.00699898
PVP01_0905100	null	conserved Plasmodium protein, unknown function	880.091	-1.61215	0.459453	-3.50886	0.000450036	0.00699898
PVP01_1309000	ABCB7	ABC transporter B family member 7, putative	4299.78	-2.16966	0.618524	-3.50781	0.000451816	0.00699898
PVP01_1433000	SET5	histone-lysine N-methyltransferase, putative	348.949	-1.38931	0.396693	-3.50223	0.000461381	0.00710477
PVP01_1025300	PRP5	pre-mRNA-processing ATP-dependent RNA helicase PRP5, putative	1451.23	-1.08573	0.310138	-3.5008	0.000463864	0.00712406
PVP01_1010900	MDR1	multidrug resistance protein 1, putative	19233.7	1.63498	0.467535	3.49702	0.000470491	0.00720163
PVP01_0519700	EIF3G	eukaryotic translation initiation factor 3 subunit G, putative	9940.01	1.21497	0.347493	3.49639	0.000471593	0.00720163
PVP01_1202100	null	P-loop containing nucleoside triphosphate hydrolase, putative	2288.03	-1.17224	0.335329	-3.4958	0.000472646	0.00720163
PVP01_0001900	null	PIR protein	102.303	2.43577	0.69723	3.49349	0.000476748	0.00720723
PVP01_0819100	null	conserved Plasmodium protein, unknown function	10035.6	1.62929	0.466368	3.49358	0.000476595	0.00720723
PVP01_1255600	Sir2b	transcriptional regulatory protein sir2b, putative	3562.02	-0.783118	0.224148	-3.49376	0.000476273	0.00720723
PVP01_0522300	null	RING zinc finger protein, putative	3566.29	1.56032	0.446849	3.49183	0.000479715	0.00721441
PVP01_0708500	SET4	SET domain protein, putative	165.435	-1.52257	0.436027	-3.49191	0.000479572	0.00721441
PVP01_1424100	PNPase	4-nitrophenylphosphatase, putative	1264.84	-0.948622	0.271832	-3.48974	0.000483498	0.00725246
PVP01_1030300	MyoB	myosin B, putative	10111.4	2.11209	0.605881	3.48598	0.000490334	0.00729829
PVP01_0809500	null	metalloprotease, putative	3729.92	1.01228	0.290381	3.48606	0.000490197	0.00729829
PVP01_0914300	null	GTP-binding protein, putative	1698.58	-0.974957	0.279587	-3.48714	0.000488223	0.00729829
PVP01_0701900	null	conserved Plasmodium protein, unknown function	4273.9	-0.892406	0.25609	-3.48474	0.000492611	0.00730421
PVP01_1342500	null	conserved Plasmodium protein, unknown function	8952.3	-1.0319	0.296149	-3.48439	0.000493255	0.00730421
PVP01_0926400	null	kelch domain-containing protein, putative	23423.5	1.58747	0.456026	3.48109	0.000499369	0.00733825
PVP01_0313100	null	transcription initiation factor IIE subunit alpha, putative	11495.8	1.55032	0.445262	3.48182	0.000498027	0.00733825
PVP01_0210100	null	conserved Plasmodium protein, unknown function	261.149	-1.22773	0.352719	-3.48075	0.000500018	0.00733825
PVP01_1307200	null	conserved Plasmodium protein, unknown function	1919.78	-1.33252	0.382861	-3.48042	0.000500623	0.00733825
PVP01_0931700	null	conserved Plasmodium protein, unknown function	512.016	-1.3196	0.37941	-3.47803	0.000505113	0.00738536
PVP01_1005900	DDX41	ATP-dependent RNA helicase DDX41, putative	2215.65	-0.821671	0.236532	-3.47382	0.000513103	0.00748328
PVP01_0717600	null	PPPDE peptidase, putative	6581.78	1.37095	0.39473	3.47313	0.000514424	0.00748371
PVP01_1316000	TOP2	DNA topoisomerase 2, putative	43863.7	1.58234	0.455729	3.47211	0.000516377	0.00749329
PVP01_1113500	null	conserved Plasmodium protein, unknown function	5728.27	1.77026	0.510364	3.46863	0.000523125	0.00757224
PVP01_0920300	null	conserved Plasmodium protein, unknown function	3679.12	1.03629	0.298869	3.46737	0.000525579	0.00758878
PVP01_0804300	null	conserved Plasmodium protein, unknown function	2211.58	-1.05573	0.304818	-3.46347	0.000533249	0.00767248
PVP01_0825400	null	zinc finger protein, putative	248.862	-2.17626	0.628419	-3.46308	0.000534026	0.00767248
PVP01_1467800	null	conserved Plasmodium protein, unknown function	270.996	-1.13955	0.329136	-3.46225	0.000535682	0.00767722
PVP01_1332800	SEY1	protein SEY1, putative	4889.95	-1.39893	0.404281	-3.4603	0.000539582	0.00771402
PVP01_0301900	null	Plasmodium exported protein, unknown function	92.8922	3.30984	0.957139	3.45806	0.000544081	0.00772115
PVP01_0920700	PGM1	phosphoglycerate mutase, putative	12107.1	1.11413	0.322145	3.45849	0.000543218	0.00772115
PVP01_1301900	null	conserved protein, unknown function	12462.3	-0.876159	0.253367	-3.45807	0.000544069	0.00772115
PVP01_0618500	HAD1	haloacid dehalogenase-like hydrolase, putative	3201.97	1.4921	0.431854	3.45512	0.000550058	0.00778688
PVP01_1209300	UBC	ubiquitin-conjugating enzyme E2, putative	1178.69	-1.22781	0.355718	-3.45165	0.000557171	0.00786834
PVP01_1219800	MSP7.6	MSP7-like protein	25299.8	2.16799	0.628404	3.44999	0.000560608	0.00789761
PVP01_0608000	GcpE	4-hydroxy-3-methylbut-2-en-1-yl diphosphate synthase, putative	550.443	-1.20269	0.34877	-3.44836	0.000563996	0.00790687
PVP01_0007080	null	PIR protein	16.5121	-5.49679	1.59394	-3.44855	0.00056361	0.00790687
PVP01_0916100	VP3	vivapain-3	8733.1	1.63242	0.473698	3.44612	0.0005687	0.00793439
PVP01_0406300	PRP45	pre-mRNA-processing protein 45, putative	14506.8	1.06042	0.307714	3.44614	0.000568665	0.00793439
PVP01_1133000	null	conserved Plasmodium protein, unknown function	3318.31	0.918758	0.267073	3.4401	0.000581497	0.00809344
PVP01_0523200	null	Plasmodium exported protein (PHIST), unknown function	1071.51	2.20552	0.641499	3.43807	0.000585882	0.00809608
PVP01_0727400	GK	guanylate kinase, putative	1288.3	1.36193	0.396115	3.43821	0.000585576	0.00809608
PVP01_1027900	null	60S ribosomal subunit protein L24, putative	5632.1	0.935806	0.272152	3.43854	0.00058486	0.00809608
PVP01_0522700	null	Plasmodium exported protein (PHIST), unknown function	15932.5	2.13161	0.620678	3.43432	0.000594041	0.00816983
PVP01_0116700	null	AAA family ATPase, putative	2024.15	1.9151	0.557576	3.43469	0.000593221	0.00816983
PVP01_1225500	null	DNA-directed RNA polymerase III subunit RPC1, putative	2947.41	-1.27633	0.372122	-3.42986	0.000603883	0.0082855
PVP01_0913100	null	conserved Plasmodium protein, unknown function	1037.16	-1.22789	0.359162	-3.41878	0.000629035	0.00860024
PVP01_1409200	cpsSII	carbamoyl phosphate synthetase, putative	2051.23	-1.84876	0.540819	-3.41845	0.000629793	0.00860024
PVP01_0412400	null	conserved Plasmodium protein, unknown function	8293.91	-1.56429	0.457817	-3.41686	0.000633485	0.0086303
PVP01_0313900	EST	exported serine/threonine protein kinase, putative	3498.94	-1.19277	0.349354	-3.41421	0.000639662	0.008694
PVP01_0525800	HAT1	histone acetyltransferase, putative	3978.58	-1.6725	0.489996	-3.4133	0.000641814	0.00870282
PVP01_0001460	null	PIR protein	63.1648	-2.87109	0.841535	-3.41173	0.000645511	0.0087325
PVP01_0733400	null	UBX domain, putative	30922.5	1.57343	0.461293	3.41092	0.000647435	0.00873811
PVP01_0317700	null	conserved Plasmodium protein, unknown function	3590	1.06215	0.311556	3.40917	0.000651598	0.00877384
PVP01_0924200	null	RAP protein, putative	1757.76	-1.09946	0.322671	-3.40737	0.000655918	0.00881152
PVP01_0306900	null	conserved Plasmodium protein, unknown function	175.545	-1.87524	0.550894	-3.40399	0.000664088	0.00890063
PVP01_0420900	null	conserved Plasmodium protein, unknown function	5872.31	1.69104	0.497081	3.40195	0.000669074	0.00894674
PVP01_0003730	null	PIR protein	19.2441	-6.36551	1.87193	-3.4005	0.000672623	0.00897347
PVP01_1333800	null	conserved Plasmodium protein, unknown function	1949.53	1.48855	0.43792	3.39915	0.000675963	0.0089973
PVP01_1130700	null	conserved Plasmodium protein, unknown function	2039.62	-0.999785	0.294311	-3.39703	0.00068121	0.00904635
PVP01_1430700	null	separase, putative	1778.16	-1.31993	0.388882	-3.39418	0.000688347	0.00912021
PVP01_0303100	null	alpha/beta hydrolase, putative	8178.09	1.67457	0.493678	3.39204	0.000693742	0.00912901
PVP01_1430400	JmjC1	JmjC domain-containing protein, putative	2838.86	1.28189	0.377908	3.39207	0.000693659	0.00912901
PVP01_0824000	null	mitochondrial ribosomal protein L27 precursor, putative	4536.72	1.21647	0.358564	3.39261	0.000692302	0.00912901
PVP01_1266300	null	clathrin coat assembly protein AP50, putative	1002.73	-1.75437	0.51813	-3.38597	0.00070928	0.00931232
PVP01_0506300	null	conserved Plasmodium protein, unknown function	364.631	-1.09789	0.324445	-3.38391	0.000714626	0.00936128
PVP01_0918900	null	insulinase, putative	4408.76	-1.21599	0.359524	-3.38223	0.000719007	0.00939741
PVP01_0803900	null	WD repeat-containing protein, putative	1938.99	-1.60136	0.473747	-3.38019	0.000724347	0.00944587
PVP01_1260500	null	conserved Plasmodium protein, unknown function	5090.97	-1.1165	0.330494	-3.37827	0.000729445	0.00948566
PVP01_0008270	null	PIR protein	94.0065	-4.36865	1.29334	-3.3778	0.000730675	0.00948566
PVP01_1033600	SBP1	skeleton-binding protein 1, putative	17603	1.94055	0.574902	3.37545	0.000736949	0.00954572
PVP01_1406100	ApiAP2	AP2 domain transcription factor, putative	778.436	-1.29163	0.382987	-3.37252	0.000744828	0.00962623
PVP01_1340000	null	WD repeat-containing protein, putative	594.906	-0.953916	0.282948	-3.37134	0.000748024	0.00964601
PVP01_0000160	TRAG31	tryptophan-rich protein	34819.7	2.54503	0.755193	3.37005	0.000751556	0.00967002
PVP01_0922200	EXP1	exported protein 1, putative	30232.9	1.50413	0.446942	3.36538	0.000764382	0.00979153
PVP01_0007910	null	PIR protein	167.549	-2.5841	0.767773	-3.36571	0.000763473	0.00979153
PVP01_1029900	null	AN1-type zinc finger protein, putative	6286.82	1.48132	0.440578	3.36223	0.000773166	0.00988218
PVP01_1333200	null	serine C-palmitoyltransferase, putative	5446.36	1.20928	0.360221	3.35706	0.000787768	0.0100466
PVP01_0915200	null	conserved Plasmodium protein, unknown function	295.595	-1.08675	0.324126	-3.35287	0.000799789	0.0101775
PVP01_1306200	null	small subunit rRNA processing factor, putative	5169.97	-0.805247	0.240337	-3.35049	0.000806687	0.0102428
PVP01_0206800	null	conserved Plasmodium protein, unknown function	1403.74	-1.1987	0.358365	-3.3449	0.000823135	0.0104288
PVP01_0515900	null	Plasmodium exported protein (PHIST), unknown function	11886.2	2.44138	0.730975	3.3399	0.000838099	0.0105952
PVP01_1009500	RBG1	ribosome-interacting GTPase 1, putative	1123.94	-1.18272	0.354458	-3.33669	0.000847829	0.0106948
PVP01_0948100	null	protein farnesyltransferase subunit beta, putative	1138.66	-0.8357	0.250879	-3.33108	0.000865092	0.0108889
PVP01_0530700	null	erythrocyte membrane-associated antigen, putative	6949.52	-0.909195	0.273018	-3.33017	0.000867945	0.0109011
PVP01_0529800	ApiAP2	AP2 domain transcription factor, putative	10144.5	1.61778	0.486361	3.3263	0.000880062	0.0110146
PVP01_0407600	null	conserved Plasmodium protein, unknown function	1868.9	0.923685	0.27771	3.32607	0.000880791	0.0110146
PVP01_0939800	null	WD repeat-containing protein, putative	6814.95	-1.00516	0.302341	-3.32459	0.000885485	0.0110495
PVP01_1260700	null	conserved Plasmodium protein, unknown function	1114.81	1.707	0.5137	3.32294	0.000890731	0.011091
PVP01_0601300	null	Plasmodium exported protein (PHIST), unknown function	5717.75	2.14254	0.64533	3.32007	0.000899959	0.011158
PVP01_0210500	null	StAR-related lipid transfer protein, putative	28390.2	1.9454	0.585897	3.32038	0.000898958	0.011158
PVP01_0507300	IF2c	translation initiation factor IF-2, putative	1634.59	-0.82847	0.249667	-3.3183	0.000905682	0.0112049
PVP01_1220000	null	MSP7-like protein	25751.9	2.02442	0.610931	3.31366	0.000920834	0.0113681
PVP01_0940500	null	conserved Plasmodium protein, unknown function	1136.47	-1.18357	0.357263	-3.31288	0.00092341	0.0113756
PVP01_1419600	null	conserved Plasmodium protein, unknown function	28751	1.36333	0.411839	3.31035	0.000931786	0.0114544
PVP01_1340300	null	conserved Plasmodium protein, unknown function	12495.9	-1.33765	0.404161	-3.3097	0.000933951	0.0114567
PVP01_1305000	null	conserved protein, unknown function	10537.2	1.05163	0.318437	3.30249	0.000958317	0.0117308
PVP01_0004240	RBSA	reticulocyte binding surface protein RBSA	584.975	2.36177	0.71545	3.30109	0.000963093	0.0117396
PVP01_0307300	null	conserved Plasmodium protein, unknown function	3039.63	2.26785	0.686957	3.3013	0.000962369	0.0117396
PVP01_1308400	KROX1	zinc finger transcription factor, putative	1538.93	-1.23567	0.374483	-3.29967	0.000967971	0.0117743
PVP01_1436700	null	PPPDE peptidase domain-containing protein, putative	4954.92	1.09447	0.332072	3.29589	0.000981103	0.011909
PVP01_1270700	null	conserved Plasmodium protein, unknown function	153.562	-2.11445	0.641725	-3.29495	0.000984381	0.0119238
PVP01_1462000	null	conserved Plasmodium protein, unknown function	964.786	-1.18721	0.360452	-3.29368	0.000988856	0.011953
PVP01_0412600	null	peptide chain release factor subunit 1, putative	14469.9	1.41579	0.430169	3.29125	0.000997449	0.0120317
PVP01_0112200	null	plasmepsin X, putative	4275.1	2.31563	0.704162	3.28848	0.00100729	0.0121251
PVP01_0115300	GAMER	gamete release protein, putative	24368.8	2.30187	0.700258	3.28717	0.00101199	0.0121521
PVP01_1115600	null	ubiquitin-conjugating enzyme E2, putative	8018.61	1.1693	0.355767	3.28669	0.00101373	0.0121521
PVP01_0525300	null	Plasmodium exported protein (PHIST), unknown function	6704.66	2.04679	0.623688	3.28174	0.00103167	0.0123417
PVP01_1209200	null	inner membrane complex protein, putative	5044	1.34056	0.408859	3.27877	0.0010426	0.0124467
PVP01_0714800	null	conserved Plasmodium protein, unknown function	8056.95	2.01998	0.616419	3.27696	0.00104933	0.0124756
PVP01_1414700	null	conserved Plasmodium protein, unknown function	2258.68	-1.09603	0.334453	-3.27707	0.0010489	0.0124756
PVP01_0610200	null	formin 2, putative	15815.8	1.36357	0.417083	3.26931	0.0010781	0.0127914
PVP01_0601400	null	Plasmodium exported protein (PHIST), unknown function	1809.82	2.73411	0.837026	3.26646	0.00108903	0.0128946
PVP01_1261200	null	conserved Plasmodium protein, unknown function	997.815	-1.14966	0.352136	-3.26482	0.00109532	0.0129427
PVP01_0921000	null	alpha/beta hydrolase fold domain containing protein, putative	10199.8	1.82935	0.560696	3.26264	0.00110381	0.0129899
PVP01_1250100	VP1	V-type H(+)-translocating pyrophosphatase, putative	25289.3	1.56898	0.480884	3.26269	0.00110359	0.0129899
PVP01_0403600	null	PIR protein	73.5311	4.60345	1.41157	3.26123	0.0011093	0.0130281
PVP01_0312900	null	conserved Plasmodium protein, unknown function	5081.92	1.02001	0.313068	3.25811	0.00112156	0.0130458
PVP01_1144400	null	conserved Plasmodium protein, unknown function	22965.9	0.973356	0.298693	3.25872	0.00111917	0.0130458
PVP01_1461500	null	RNA-binding protein, putative	2991.99	-0.95236	0.29225	-3.25871	0.00111919	0.0130458
PVP01_1007800	null	RAP protein, putative	757.929	-1.03789	0.318439	-3.25929	0.00111692	0.0130458
PVP01_1256600	null	zinc finger protein, putative	3447.45	-1.11323	0.341694	-3.25798	0.00112208	0.0130458
PVP01_0409900	ACS9	acyl-CoA synthetase, putative	59593.3	2.11954	0.650799	3.25683	0.00112665	0.0130728
PVP01_0002840	null	PIR protein	9.71963	6.84188	2.10404	3.25179	0.00114681	0.0132654
PVP01_1108300	null	conserved Plasmodium protein, unknown function	1447.82	-1.02194	0.314293	-3.25154	0.00114783	0.0132654
PVP01_0201400	null	PIR protein	4456.61	1.6142	0.497407	3.24523	0.00117355	0.0135356
PVP01_0805200	UPF1	regulator of nonsense transcripts 1, putative	6116.59	-0.953019	0.293795	-3.24382	0.00117937	0.0135757
PVP01_0532000	GAPM2	glideosome associated protein with multiple membrane spans 2, putative	22752.7	1.01098	0.312023	3.24009	0.00119494	0.0137103
PVP01_1244500	null	conserved Plasmodium protein, unknown function	4372.73	-1.02059	0.31501	-3.23988	0.0011958	0.0137103
PVP01_1466300	null	conserved Plasmodium protein, unknown function	831.919	1.15786	0.357825	3.23583	0.0012129	0.0138618
PVP01_0934700	null	conserved Plasmodium protein, unknown function	1968.94	-1.15894	0.358182	-3.23562	0.0012138	0.0138618
PVP01_1112200	null	conserved Plasmodium protein, unknown function	4599.63	-1.28374	0.396991	-3.23366	0.00122214	0.0139295
PVP01_0807000	null	RING zinc finger protein, putative	10904.5	1.7188	0.531688	3.23272	0.00122617	0.0139396
PVP01_1342400	GDPD	glycerophosphodiester phosphodiesterase, putative	7743.69	1.44156	0.445982	3.23233	0.00122784	0.0139396
PVP01_1217500	DXS	1-deoxy-D-xylulose 5-phosphate synthase, putative	3473.95	-0.95385	0.295561	-3.22726	0.00124984	0.0141616
PVP01_0819700	Nico	nicotinamidase, putative	11614.8	1.40018	0.434837	3.22002	0.00128182	0.0144831
PVP01_1254400	null	conserved Plasmodium protein, unknown function	2815.11	-1.11564	0.346505	-3.21971	0.00128321	0.0144831
PVP01_0422100	ROPE	repetitive organellar protein, putative	13853.5	1.37857	0.429034	3.2132	0.00131267	0.0147867
PVP01_0313000	null	conserved Plasmodium protein, unknown function	2795.5	1.50371	0.468063	3.21263	0.00131524	0.0147868
PVP01_1408000	UTP6	U3 small nucleolar RNA-associated protein 6, putative	423.552	-1.43608	0.447102	-3.21197	0.00131829	0.0147924
PVP01_1012200	DDX1	ATP-dependent RNA helicase DDX1, putative	1710.9	-0.966844	0.301312	-3.20878	0.00133301	0.0149286
PVP01_0212100	null	conserved Plasmodium membrane protein, unknown function	6063.35	-1.28468	0.401097	-3.20292	0.00136043	0.0151777
PVP01_1266200	MFS6	major facilitator superfamily domain-containing protein, putative	647.528	-1.4365	0.448501	-3.2029	0.00136049	0.0151777
PVP01_1219400	null	MSP7-like protein	34542.3	1.49802	0.467861	3.20184	0.00136553	0.0152046
PVP01_1447500	MIF	macrophage migration inhibitory factor, putative	6820.47	1.10251	0.344508	3.20026	0.00137304	0.0152589
PVP01_1253600	null	conserved Plasmodium protein, unknown function	3554.12	-0.964945	0.301622	-3.19918	0.00137817	0.0152866
PVP01_1465300	RBM22	pre-mRNA-splicing factor RBM22, putative	4489.79	0.918144	0.287087	3.19814	0.00138319	0.015313
PVP01_0410200	null	conserved Plasmodium protein, unknown function	10602.4	1.50775	0.472169	3.19324	0.00140688	0.0154863
PVP01_0609200	null	conserved Plasmodium protein, unknown function	1126.86	-0.86243	0.27001	-3.19407	0.00140283	0.0154863
PVP01_0812800	NIF4	NLI interacting factor-like phosphatase, putative	2630.61	-1.02023	0.319459	-3.19361	0.00140505	0.0154863
PVP01_1337200	null	methyltransferase, putative	1804.93	-0.86992	0.272527	-3.19205	0.00141267	0.0155206
PVP01_1107800	null	conserved Plasmodium protein, unknown function	3100.06	-1.11498	0.349448	-3.19067	0.00141941	0.0155651
PVP01_1110600	ADF2	actin-depolymerizing factor 2, putative	815.423	1.16459	0.365113	3.18966	0.00142438	0.0155901
PVP01_0516300	null	Plasmodium exported protein (PHIST), unknown function	4461.4	2.23351	0.700489	3.1885	0.00143015	0.0156237
PVP01_0402500	null	PIR protein	29.3262	-5.52795	1.73459	-3.1869	0.00143808	0.0156807
PVP01_0215000	NMD3	60S ribosomal export protein NMD3, putative	2925.23	-0.956998	0.300443	-3.18529	0.00144608	0.0157088
PVP01_1422100	null	conserved Plasmodium protein, unknown function	2116.41	-1.27226	0.399385	-3.18555	0.00144481	0.0157088
PVP01_1344200	ACalpha	adenylyl cyclase alpha, putative	1681.65	1.22175	0.383651	3.18453	0.0014499	0.0157208
PVP01_1234200	PDI-14	protein disulfide-isomerase, putative	10775.5	1.3449	0.422834	3.18069	0.00146925	0.0158944
PVP01_1221500	UBA1	ubiquitin-activating enzyme, putative	2610.71	-0.999465	0.314271	-3.18027	0.0014714	0.0158944
PVP01_1427400	null	conserved protein, unknown function	1194.11	0.840495	0.264534	3.17727	0.0014867	0.0160298
PVP01_0004220	null	Plasmodium exported protein (PHISTc), unknown function	11658.1	1.9655	0.620848	3.16583	0.00154639	0.0166424
PVP01_1464800	null	conserved Plasmodium protein, unknown function	8425	1.32936	0.420623	3.16046	0.0015752	0.0168896
PVP01_1013100	null	conserved Plasmodium protein, unknown function	907.178	-1.02655	0.324761	-3.16094	0.00157262	0.0168896
PVP01_0722600	null	conserved Plasmodium protein, unknown function	942.502	-1.06239	0.336631	-3.15593	0.00159985	0.0171223
PVP01_1305800	EIF5	eukaryotic translation initiation factor 5, putative	14216.5	1.33952	0.424703	3.15403	0.00161034	0.0172027
PVP01_1470100	TRAG24	tryptophan-rich protein	662.81	2.3692	0.751956	3.15072	0.00162867	0.017208
PVP01_0703800	RhopH3	high molecular weight rhoptry protein 3	27332.2	2.16574	0.686968	3.15261	0.0016182	0.017208
PVP01_1125700	TKL4	tyrosine kinase-like protein, putative	8221.36	1.77812	0.564276	3.15114	0.00162632	0.017208
PVP01_0941100	null	conserved Plasmodium protein, unknown function	7238.27	1.16208	0.368745	3.15146	0.00162455	0.017208
PVP01_0904900	SYN13	syntaxin, Qa-SNARE family, putative	3205.98	1.1276	0.357649	3.1528	0.00161713	0.017208
PVP01_1245900	null	30S ribosomal protein S10, putative	1593.74	-1.34674	0.42736	-3.15131	0.00162542	0.017208
PVP01_0106200	null	importin-7, putative	8880.7	-0.836184	0.265491	-3.14957	0.00163509	0.0172444
PVP01_1337100	null	conserved Plasmodium protein, unknown function	2750.86	1.05116	0.334282	3.14453	0.00166356	0.0175128
PVP01_1264500	null	geranylgeranyl transferase type-2 subunit alpha, putative	260.341	-1.8425	0.587085	-3.13838	0.00169885	0.0178518
PVP01_0423600	null	Plasmodium exported protein (PHIST), unknown function	242.533	2.15807	0.688293	3.1354	0.00171621	0.017988
PVP01_0807600	EIF3D	eukaryotic translation initiation factor 3 subunit D, putative	4265.01	-0.792464	0.252772	-3.13509	0.00171802	0.017988
PVP01_1260400	CEN2	centrin-2, putative	17764.6	1.30418	0.416292	3.13284	0.00173121	0.0180414
PVP01_1211400	RAD5	DNA repair protein RAD5, putative	2779.54	-0.933248	0.297894	-3.13282	0.00173138	0.0180414
PVP01_0923100	null	conserved Plasmodium protein, unknown function	3628.01	-1.00397	0.320488	-3.13263	0.00173248	0.0180414
PVP01_1336200	null	AAA family ATPase, putative	836.573	-1.11475	0.356264	-3.12901	0.00175398	0.0182326
PVP01_1263100	HSP90	heat shock protein 90, putative	1285.09	-1.20581	0.385623	-3.12691	0.00176655	0.0183304
PVP01_1258800	null	condensin-2 complex subunit G2, putative	5326.04	0.803638	0.257269	3.12372	0.00178579	0.0184309
PVP01_1014000	null	conserved Plasmodium protein, unknown function	1300.69	-0.732151	0.234307	-3.12475	0.00177958	0.0184309
PVP01_1233300	null	conserved Plasmodium protein, unknown function	2192.6	-0.737883	0.236182	-3.12421	0.00178282	0.0184309
PVP01_0911000	PRPF6	pre-mRNA-processing factor 6, putative	5325.77	0.987799	0.316567	3.12035	0.00180636	0.01861
PVP01_0908900	null	conserved Plasmodium protein, unknown function	17840.9	1.25147	0.401299	3.11855	0.00181745	0.018691
PVP01_0623200	null	Plasmodium exported protein, unknown function	384.202	2.42104	0.777469	3.114	0.00184567	0.018883
PVP01_1461900	null	cytoplasmic translation machinery associated protein, putative	2107.86	-0.968629	0.311059	-3.11397	0.0018459	0.018883
PVP01_0924700	null	beige/BEACH domain protein, putative	1002.97	-1.08229	0.347549	-3.11407	0.00184528	0.018883
PVP01_0907600	null	protein kinase, putative	1801.89	-1.00014	0.321459	-3.11126	0.0018629	0.0190233
PVP01_0734900	null	Plasmodium exported protein (PHIST), unknown function	471.259	2.38336	0.766277	3.11031	0.00186892	0.0190511
PVP01_0615700	KAE1	tRNA N6-adenosine threonylcarbamoyltransferase, putative	12049.3	1.27954	0.411565	3.10895	0.00187753	0.0191053
PVP01_1025600	null	conserved protein, unknown function	6955.58	1.37019	0.44102	3.10686	0.00189083	0.0191732
PVP01_0813300	null	conserved Plasmodium protein, unknown function	2532.37	0.827079	0.266204	3.10693	0.0018904	0.0191732
PVP01_1312000	null	conserved Plasmodium protein, unknown function	25844.2	1.46809	0.472936	3.10421	0.00190788	0.0193123
PVP01_1460200	null	zinc finger protein, putative	1282.97	-0.705682	0.227521	-3.10161	0.0019247	0.0194485
PVP01_1139200	DHHC2	palmitoyltransferase DHHC2, putative	15826.3	0.712152	0.229666	3.10082	0.00192987	0.0194668
PVP01_1457100	null	HD superfamily phosphohydrolase protein	3140.68	0.994004	0.320703	3.09945	0.00193879	0.0195227
PVP01_0525700	MCM9	DNA helicase MCM9, putative	3358.22	-1.57571	0.509287	-3.09395	0.00197508	0.0198537
PVP01_0004560	null	PIR protein	7.31641	7.26345	2.34845	3.09287	0.00198233	0.019892
PVP01_0115500	null	alpha/beta hydrolase, putative	950.432	-1.10505	0.357777	-3.08866	0.0020106	0.0201408
PVP01_1257600	MUS81	crossover junction endonuclease MUS81, putative	1400.34	-1.62438	0.526182	-3.08711	0.00202115	0.0202115
PVP01_0304500	SEC24B	protein transport protein Sec24B, putative	8458.12	-1.1285	0.365679	-3.08603	0.00202851	0.0202502
PVP01_0117400	CNA	serine/threonine protein phosphatase 2B catalytic subunit A, putative	11018.9	1.21727	0.394974	3.0819	0.00205682	0.0204974
PVP01_0702500	null	AP-4 complex subunit epsilon, putative	4299.11	-0.704885	0.22907	-3.07716	0.00208983	0.020782
PVP01_0617500	PIGA	phosphatidylinositol N- acetylglucosaminyltransferase subunit A, putative	1214.68	-1.06675	0.346712	-3.07677	0.00209255	0.020782
PVP01_0825800	Der1-2	DER1-like protein, putative	327.68	-1.29107	0.419894	-3.07475	0.00210681	0.0208877
PVP01_1431600	EIF3A	eukaryotic translation initiation factor 3 subunit A, putative	9096.26	-1.13434	0.368984	-3.07423	0.00211046	0.0208881
PVP01_1003800	SYN6	SNARE protein, putative	1800.61	0.949945	0.30907	3.07356	0.00211524	0.0208997
PVP01_1267200	null	vesicle-associated membrane protein, putative	1536.17	-1.04169	0.339175	-3.07124	0.00213169	0.0209906
PVP01_1028900	TRS85	trafficking protein particle complex subunit 8, putative	3657.2	-1.04201	0.339272	-3.07131	0.00213122	0.0209906
PVP01_0908100	PAIP1	polyadenylate-binding protein-interacting protein 1, putative	21013.6	-1.06504	0.347232	-3.06722	0.00216059	0.021239
PVP01_1444000	null	ubiquitin-activating enzyme E1, putative	8441.29	-1.04872	0.342	-3.06644	0.00216623	0.0212584
PVP01_0836700	null	spindle pole body protein, putative	2985.07	-1.10599	0.360964	-3.064	0.00218402	0.0213967
PVP01_0204300	null	transcription initiation factor TFIIB, putative	2072.7	0.939001	0.306612	3.06251	0.00219488	0.0214668
PVP01_0515800	null	Plasmodium exported protein (PHIST), unknown function	3774.7	2.42147	0.791383	3.05979	0.00221491	0.0215591
PVP01_0716500	null	cytochrome b5-like heme/steroid binding protein, putative	14130.7	2.10893	0.689328	3.0594	0.0022178	0.0215591
PVP01_0412500	null	conserved Plasmodium protein, unknown function	6007.6	-1.11971	0.366036	-3.05903	0.00222056	0.0215591
PVP01_1334300	Pgt1	mRNA-capping enzyme subunit alpha, putative	1796.47	-1.2194	0.398666	-3.05871	0.00222293	0.0215591
PVP01_1252800	null	conserved Plasmodium protein, unknown function	2172.2	-1.40393	0.4588	-3.06001	0.00221332	0.0215591
PVP01_0504200	TRAG7	tryptophan-rich protein	4037.51	1.99543	0.652523	3.05803	0.00222796	0.0215717
PVP01_1106700	null	conserved Plasmodium protein, unknown function	608.634	-0.914892	0.299241	-3.05737	0.00223287	0.0215832
PVP01_0940400	null	adrenodoxin reductase, putative	285.204	-1.0086	0.330334	-3.05327	0.00226363	0.021844
PVP01_1406800	null	conserved Plasmodium protein, unknown function	3870.34	-0.828931	0.271817	-3.0496	0.00229147	0.0220393
PVP01_1443300	null	isoleucine--tRNA ligase, putative	2187.59	-1.16476	0.381898	-3.04992	0.00228902	0.0220393
PVP01_0405300	GEXP20	Plasmodium exported protein (PHISTc), unknown function	2866.63	1.73249	0.56888	3.04544	0.00232337	0.022309
PVP01_1314600	null	conserved Plasmodium protein, unknown function	5968.78	1.46087	0.479809	3.04469	0.00232922	0.0223113
PVP01_1241700	COG6	conserved oligomeric Golgi complex subunit 6, putative	1573.21	-1.23034	0.404129	-3.04442	0.00233132	0.0223113
PVP01_0209500	C-CAP	cyclase-associated protein, putative	6009.89	1.66722	0.547843	3.04324	0.00234042	0.0223614
PVP01_1427300	null	conserved Plasmodium protein, unknown function	3678.03	1.3186	0.433871	3.03914	0.00237253	0.0226309
PVP01_1218900	null	conserved Plasmodium protein, unknown function	1977.09	-1.0842	0.35709	-3.03621	0.00239572	0.0228145
PVP01_0523600	null	Plasmodium exported protein (PHIST), unknown function, pseudogene	3845.05	2.68922	0.886572	3.03328	0.00241912	0.0229494
PVP01_0117300	null	conserved Plasmodium protein, unknown function	4991.55	1.06429	0.350908	3.03295	0.00242177	0.0229494
PVP01_0612100	null	conserved Plasmodium protein, unknown function	612.804	-0.873027	0.287783	-3.03363	0.00241634	0.0229494
PVP01_0732800	XPD	TFIIH basal transcription factor complex helicase XPD subunit, putative	650.831	-0.926817	0.305732	-3.03147	0.00243369	0.0230246
PVP01_0815600	null	conserved Plasmodium protein, unknown function	434.761	-1.09891	0.363313	-3.02469	0.00248887	0.0235082
PVP01_0532700	null	tryptophan-rich protein	2653.36	1.36678	0.452394	3.02123	0.00251751	0.0237401
PVP01_0009890	null	PIR protein	27.8128	5.19728	1.72114	3.01967	0.00253052	0.0238239
PVP01_0119200	CVC-81-95	Plasmodium exported protein (PHISTc), unknown function	41150.7	1.81925	0.603145	3.01627	0.00255902	0.0240532
PVP01_0209800	null	RNase MRP	14330.7	1.22004	0.404679	3.01484	0.00257113	0.0241278
PVP01_1009600	null	conserved Plasmodium protein, unknown function	1545.64	-1.12123	0.371982	-3.01421	0.00257653	0.0241393
PVP01_1414800	null	conserved Plasmodium protein, unknown function	783.303	-1.20733	0.400628	-3.0136	0.00258166	0.0241483
PVP01_0216100	IMP2	IMP1-like protein, putative	5387.25	1.30622	0.433695	3.01185	0.00259661	0.024155
PVP01_0110100	PARE	prodrug activation and resistance esterase, putative	5647	1.09362	0.363142	3.01156	0.00259906	0.024155
PVP01_0517300	null	conserved protein, unknown function	5550.09	0.910327	0.302194	3.01239	0.00259195	0.024155
PVP01_1136200	NOG1	nucleolar GTP-binding protein 1, putative	3682.34	-0.865834	0.287467	-3.01194	0.00259584	0.024155
PVP01_0117200	CYP81	peptidyl-prolyl cis-trans isomerase, putative	14783.1	0.795781	0.264579	3.00773	0.00263207	0.0244225
PVP01_1127700	null	nascent polypeptide-associated complex subunit alpha, putative	12106.2	1.21859	0.40532	3.0065	0.00264275	0.0244434
PVP01_1407900	RRP40	exosome complex component RRP40, putative	271.454	-1.48914	0.495237	-3.00694	0.00263896	0.0244434
PVP01_1029800	DDX27	ATP-dependent RNA helicase DDX27, putative	16492.9	1.34075	0.44611	3.00542	0.00265218	0.0244914
PVP01_0826100	null	vesicle transport v-SNARE protein, putative	11339.5	0.887956	0.295573	3.00419	0.00266292	0.0245514
PVP01_1301800	TGS1	trimethylguanosine synthase, putative	5375.45	1.01675	0.338659	3.00228	0.00267964	0.0246663
PVP01_0714900	UFD1	ubiquitin fusion degradation protein 1, putative	703.541	-1.46975	0.490327	-2.99749	0.00272209	0.0250173
PVP01_1249500	null	conserved Plasmodium protein, unknown function	2997.19	-1.10407	0.368936	-2.99258	0.00276626	0.025383
PVP01_1113700	null	conserved Plasmodium protein, unknown function	2349.13	-0.874412	0.292257	-2.99193	0.00277217	0.0253969
PVP01_0528600	GOT1	protein transport protein GOT1, putative	8544.23	1.40674	0.470564	2.98948	0.00279449	0.0255601
PVP01_1310400	null	conserved Plasmodium protein, unknown function	2526.83	-1.2197	0.408062	-2.98901	0.0027988	0.0255601
PVP01_1006400	null	conserved Plasmodium protein, unknown function	1979.56	1.23369	0.413068	2.98664	0.00282059	0.0257104
PVP01_1033500	null	Plasmodium exported protein, unknown function	2463.84	1.092	0.365676	2.98626	0.00282414	0.0257104
PVP01_0903400	null	hypothetical protein	42.5686	4.03759	1.35257	2.98513	0.00283461	0.0257248
PVP01_0609900	null	conserved Plasmodium protein, unknown function	1622.48	-1.15088	0.385534	-2.98517	0.00283425	0.0257248
PVP01_1013000	SAHH	adenosylhomocysteinase, putative	2654.05	-0.982675	0.329702	-2.98049	0.00287788	0.0260766
PVP01_1147200	null	Plasmodium exported protein, unknown function	3467.72	0.973439	0.326721	2.97942	0.00288797	0.0261271
PVP01_1444300	HAD3	haloacid dehalogenase-like hydrolase, putative	10496	1.1142	0.374131	2.9781	0.00290041	0.0261579
PVP01_1259300	null	conserved Plasmodium protein, unknown function	1458.83	-1.01841	0.341923	-2.97849	0.00289676	0.0261579
PVP01_0205000	null	conserved Plasmodium protein, unknown function	4481.86	1.86543	0.627582	2.97241	0.0029547	0.0266061
PVP01_0707900	null	exoribonuclease, putative	4014.49	-0.90205	0.303602	-2.97116	0.00296674	0.026673
PVP01_1467100	null	rRNA-processing protein, putative	1028.41	-0.781452	0.263151	-2.9696	0.00298186	0.0267674
PVP01_0949500	null	PIR protein	147.443	-1.74907	0.58915	-2.96881	0.00298955	0.0267949
PVP01_1238500	LRR14.1	leucine-rich repeat protein	1712.7	1.10964	0.373992	2.96701	0.00300709	0.0269105
PVP01_0317600	null	V-type ATPase V0 subunit e, putative	3914.6	1.23972	0.417923	2.96637	0.00301336	0.0269249
PVP01_1240500	RPN2	26S proteasome regulatory subunit RPN2, putative	13261.8	-1.1616	0.392016	-2.96314	0.00304515	0.0271671
PVP01_1115800	null	conserved Plasmodium protein, unknown function	1189.46	-1.11661	0.377793	-2.95561	0.00312056	0.027797
PVP01_0805300	null	DnaJ protein, putative	1400.93	-0.834398	0.282543	-2.95317	0.00314525	0.0279739
PVP01_1027200	TCF25	transcription factor 25, putative	10289.5	1.1458	0.388518	2.94916	0.00318639	0.0282963
PVP01_0607100	null	PHAX domain-containing protein, putative	11501.6	-0.868235	0.29478	-2.94537	0.00322567	0.0286013
PVP01_1215600	null	tRNA Proline	12.1483	3.68645	1.25286	2.94243	0.00325643	0.0288217
PVP01_1032200	null	DnaJ protein, putative	525.788	-1.25668	0.427146	-2.94205	0.00326048	0.0288217
PVP01_1015500	CYC3	cyclin, putative	2028.04	1.32673	0.451471	2.93869	0.00329601	0.0290913
PVP01_1102800	null	conserved Plasmodium protein, unknown function	1387.19	-0.760257	0.259197	-2.93312	0.0033557	0.0295731
PVP01_0943100	CPO	coproporphyrinogen-III oxidase, putative	369.417	-1.63238	0.556709	-2.9322	0.00336567	0.0296158
PVP01_1344000	null	conserved Plasmodium protein, unknown function	3935.41	1.52571	0.520548	2.93097	0.00337909	0.029621
PVP01_0835400	null	conserved Plasmodium protein, unknown function	4653.39	0.892424	0.304505	2.93074	0.00338161	0.029621
PVP01_1024600	RNAPI	RNA polymerase I, putative	4563.03	-0.909449	0.310268	-2.93117	0.00337689	0.029621
PVP01_0213800	null	conserved Plasmodium membrane protein, unknown function	2094.83	-1.47889	0.504741	-2.93001	0.00338957	0.0296459
PVP01_0516000	null	Plasmodium exported protein (PHIST), unknown function	2199.96	1.99247	0.680679	2.92718	0.00342052	0.0298715
PVP01_1139900	null	conserved Plasmodium protein, unknown function	12474.4	-1.49111	0.509489	-2.92668	0.00342598	0.0298742
PVP01_1123400	null	putative oxidoreductase, short-chain dehydrogenase family, putative	1394.96	1.24952	0.427214	2.92481	0.00344664	0.0300091
PVP01_0901500	null	hypothetical protein	119.209	-3.28861	1.12518	-2.92275	0.00346951	0.0301628
PVP01_1324900	null	small nucleolar RNA snoR26	115.068	-1.72574	0.590617	-2.92193	0.00347875	0.0301978
PVP01_1101700	null	conserved Plasmodium protein, unknown function	7238.16	1.37729	0.471964	2.91821	0.00352052	0.0302431
PVP01_1457400	null	conserved Plasmodium protein, unknown function	819.867	1.3325	0.456363	2.91982	0.00350235	0.0302431
PVP01_1328600	HEP1	DNL-type zinc finger protein, putative	11712.5	1.18	0.404001	2.92079	0.00349149	0.0302431
PVP01_1323200	null	basic transcription factor 3b, putative	11017.4	1.06575	0.365036	2.91957	0.0035052	0.0302431
PVP01_1335100	DPH1	diphthamide biosynthesis protein 1, putative	3115.86	0.977246	0.334741	2.91941	0.00350697	0.0302431
PVP01_1269600	null	protein kinase, putative	1952.13	-0.913584	0.313022	-2.91859	0.00351616	0.0302431
PVP01_1007100	null	conserved protein, unknown function	3679.6	-1.08305	0.371019	-2.91912	0.00351026	0.0302431
PVP01_1025700	TPT	triose phosphate transporter, putative	9566.74	1.72139	0.590048	2.91737	0.00352991	0.0302788
PVP01_1465200	null	methyltransferase, putative	2583.19	1.79982	0.617588	2.91427	0.00356525	0.0305367
PVP01_0525200	null	Plasmodium exported protein (PHIST), unknown function	2678.58	0.976038	0.335474	2.90943	0.00362094	0.0309294
PVP01_1022500	null	RNA pseudouridylate synthase, putative	21724.5	-1.41248	0.485497	-2.90935	0.00362178	0.0309294
PVP01_0422900	null	Plasmodium exported protein, unknown function	139.442	2.46466	0.847531	2.90805	0.00363688	0.0310126
PVP01_0614400	null	conserved Plasmodium protein, unknown function	424.418	-1.14666	0.394904	-2.90364	0.00368847	0.0314063
PVP01_0943800	AP2-O	AP2 domain transcription factor AP2-O, putative	22336.6	1.12625	0.388003	2.90267	0.00369992	0.0314575
PVP01_0623700	null	Plasmodium exported protein (PHIST), unknown function	9622	1.7186	0.592613	2.90003	0.00373124	0.0315167
PVP01_1325700	PP7	serine/threonine protein phosphatase 7, putative	25443.5	1.54066	0.531301	2.89979	0.00373411	0.0315167
PVP01_1413700	null	conserved Plasmodium protein, unknown function	11651.1	1.14945	0.396247	2.90083	0.00372174	0.0315167
PVP01_0513400	null	conserved Plasmodium protein, unknown function	3909.77	-1.16121	0.400279	-2.90101	0.00371961	0.0315167
PVP01_1233900	null	dihydroorotase, putative	477.537	-1.2437	0.428787	-2.9005	0.00372564	0.0315167
PVP01_1224800	ACBP1	apicoplast calcium binding protein 1, putative	6816.35	1.17247	0.404401	2.89926	0.00374041	0.0315239
PVP01_1134900	NAR1	cytosolic Fe-S cluster assembly factor NAR1, putative	2878.82	1.20609	0.416406	2.89643	0.00377431	0.0317634
PVP01_0716100	null	GPN-loop GTPase, putative	346.267	-1.47573	0.509902	-2.89416	0.0038018	0.0319484
PVP01_0518100	null	conserved Plasmodium protein, unknown function	2509.88	1.21598	0.420659	2.89065	0.00384451	0.0322605
PVP01_1417000	IPK2	inositol polyphosphate kinase, putative	2956.02	-1.06182	0.367818	-2.88682	0.00389163	0.0326086
PVP01_1202900	null	conserved Plasmodium protein, unknown function	6450.06	0.788946	0.273382	2.88587	0.00390335	0.0326595
PVP01_1125500	null	hexokinase, putative	9446.98	0.72189	0.250295	2.88415	0.00392467	0.0327905
PVP01_0508800	KRI1	protein KRI1, putative	2908.05	-0.825271	0.286321	-2.88233	0.0039475	0.0329338
PVP01_1101400	TRAG19	tryptophan-rich protein	1053.03	1.51561	0.526166	2.88048	0.00397069	0.0330795
PVP01_0619600	null	conserved Plasmodium protein, unknown function	3378.82	-0.76265	0.264907	-2.87893	0.00399021	0.0331944
PVP01_1018500	null	conserved Plasmodium protein, unknown function	30739.2	1.15506	0.402127	2.87237	0.0040741	0.0337112
PVP01_1305300	EIF3C	eukaryotic translation initiation factor 3 subunit C, putative	6638.25	-0.716043	0.249241	-2.87289	0.00406731	0.0337112
PVP01_1457300	ApiAP2	AP2 domain transcription factor, putative	8339.74	-0.993296	0.345748	-2.87289	0.00406738	0.0337112
PVP01_0807400	ApiAP2	AP2 domain transcription factor, putative	2875.77	-1.19909	0.417475	-2.87225	0.00407562	0.0337112
PVP01_0927300	null	steryl ester hydrolase, putative	718.774	1.15943	0.404207	2.8684	0.0041255	0.0340665
PVP01_1202500	null	conserved Plasmodium protein, unknown function	505.89	-1.26723	0.441904	-2.86766	0.00413516	0.0340665
PVP01_1140100	OAT	ornithine aminotransferase, putative	750.553	-1.71664	0.598638	-2.86758	0.00413623	0.0340665
PVP01_0106300	null	conserved Plasmodium protein, unknown function	7574.01	1.12814	0.393606	2.86617	0.00415471	0.0341702
PVP01_0821500	null	cleavage and polyadenylation specificity factor, putative	1056.98	-0.781824	0.273393	-2.8597	0.0042404	0.0348254
PVP01_1026700	null	conserved Plasmodium protein, unknown function	1443.46	1.35316	0.473267	2.85919	0.00424725	0.0348323
PVP01_1139500	CLS	cardiolipin synthetase, putative	1996.52	1.10975	0.388565	2.85601	0.00429005	0.0351335
PVP01_0120000	null	PIR protein, pseudogene	155.998	-1.42319	0.4989	-2.85265	0.00433558	0.0354563
PVP01_1130000	ACS12	acyl-CoA synthetase, putative	5947.16	-1.32184	0.4635	-2.85186	0.00434641	0.0354947
PVP01_0703000	null	ubiquitin specific protease, putative	13183.8	1.23038	0.431814	2.84934	0.004381	0.0357267
PVP01_0901200	null	hypothetical protein	207.977	3.57095	1.25464	2.84619	0.00442458	0.0360314
PVP01_1020700	null	conserved Plasmodium protein, unknown function	3101.68	-0.709686	0.249523	-2.84417	0.00445275	0.0361591
PVP01_1339100	CELF2	CUGBP Elav-like family member 2, putative	5234.93	-0.804906	0.282966	-2.84453	0.00444767	0.0361591
PVP01_1112500	CELF1	CUGBP Elav-like family member 1, putative	14666.6	0.90421	0.318242	2.84127	0.00449343	0.0363919
PVP01_1009400	null	conserved Plasmodium protein, unknown function	400.44	-1.04279	0.36702	-2.84123	0.004494	0.0363919
PVP01_1130100	null	cell division cycle protein 48 homologue, putative	12693.3	-0.781559	0.275235	-2.83961	0.00451692	0.0365265
PVP01_0109600	null	Cg2 protein, putative	2159	-1.06259	0.375045	-2.83325	0.00460777	0.0372092
PVP01_1106100	null	ubiquitin-60S ribosomal protein L40, putative	10836.5	0.785092	0.277376	2.83042	0.00464864	0.037449
PVP01_1034200	null	Plasmodium exported protein, unknown function	3166.7	0.642561	0.227029	2.8303	0.00465041	0.037449
PVP01_1110500	null	conserved Plasmodium protein, unknown function	8552.87	1.3688	0.483716	2.82975	0.00465839	0.0374612
PVP01_0504800	ETRAMP	early transcribed membrane protein	41.4498	-2.00173	0.708758	-2.82429	0.00473861	0.0380535
PVP01_0803600	null	U5 small nuclear ribonuclear protein, putative	2248.89	-0.803775	0.284699	-2.82325	0.00475398	0.038124
PVP01_0814500	MRK	MO15-related protein kinase, putative	338.862	-1.21645	0.431042	-2.82211	0.00477085	0.0382064
PVP01_0420600	AspAT	aspartate aminotransferase, putative	4855.04	1.1787	0.417924	2.82037	0.00479685	0.0383616
PVP01_0824700	null	conserved Plasmodium protein, unknown function	1700.08	-1.21337	0.430303	-2.8198	0.00480541	0.038377
PVP01_1028400	null	conserved Plasmodium protein, unknown function	4243.75	0.89715	0.318302	2.81855	0.00482417	0.0384737
PVP01_1211500	null	conserved Plasmodium protein, unknown function	7182.32	-0.974377	0.345863	-2.81723	0.00484392	0.0385781
PVP01_0936200	null	conserved Plasmodium protein, unknown function	6656.07	1.48239	0.5266	2.81502	0.00487736	0.0387206
PVP01_1115500	null	phosphatase 2A regulatory subunit-related protein, putative	419.109	-0.998593	0.354774	-2.81473	0.00488188	0.0387206
PVP01_1129900	null	conserved Plasmodium protein, unknown function	2105.31	-1.12897	0.400997	-2.81541	0.00487144	0.0387206
PVP01_0001960	null	PIR protein	14.7691	7.77239	2.76328	2.81274	0.00491208	0.0388641
PVP01_0314400	null	conserved Plasmodium protein, unknown function	602.713	-1.60964	0.572284	-2.81266	0.00491339	0.0388641
PVP01_0939400	GCalpha	guanylyl cyclase, putative	3476.58	-1.05775	0.376213	-2.81157	0.00493001	0.0389424
PVP01_0514700	null	conserved Plasmodium protein, unknown function	11658.9	0.931876	0.331519	2.81092	0.00493997	0.0389679
PVP01_1029200	null	conserved Plasmodium protein, unknown function	4385.4	-1.3514	0.481358	-2.80748	0.00499311	0.0393334
PVP01_0715800	null	conserved Plasmodium protein, unknown function	466.479	-0.844033	0.300795	-2.80601	0.00501597	0.0394253
PVP01_1100500	null	PIR protein	51.7376	-3.72671	1.32819	-2.80585	0.00501838	0.0394253
PVP01_0930800	null	60S ribosomal protein P0, putative	7693.61	-0.875099	0.312234	-2.8027	0.00506768	0.0397049
PVP01_1023600	null	conserved Plasmodium protein, unknown function	795.626	-0.934681	0.333447	-2.80309	0.00506162	0.0397049
PVP01_1309900	null	conserved Plasmodium protein, unknown function	3435.67	1.15933	0.414195	2.79899	0.0051262	0.040109
PVP01_0523400	null	Plasmodium exported protein (PHIST), unknown function	2981.58	1.63822	0.585829	2.79641	0.00516739	0.0403429
PVP01_1262100	null	conserved Plasmodium protein, unknown function	3040.89	0.991735	0.354667	2.79624	0.00517002	0.0403429
PVP01_0100200	null	PIR protein	51.3385	-3.16412	1.13297	-2.79277	0.00522584	0.0407235
PVP01_0602500	GRASP	golgi re-assembly stacking protein, putative	5486.86	1.32167	0.474317	2.78647	0.00532851	0.0414678
PVP01_1029600	null	ATP-dependent helicase, putative	717.786	-0.763983	0.274315	-2.78505	0.0053519	0.041594
PVP01_0935900	PPM8	protein phosphatase PPM8, putative	37957.5	1.31602	0.472718	2.78395	0.00537011	0.0416796
PVP01_0214800	null	conserved Plasmodium protein, unknown function	3479.05	-0.830562	0.298502	-2.78243	0.00539534	0.0418193
PVP01_0504900	null	conserved Plasmodium protein, unknown function	349.319	-1.54709	0.556272	-2.78118	0.00541624	0.0419251
PVP01_0213700	null	eukaryotic translation initiation factor 2 subunit alpha, putative	4548.57	-0.643891	0.231758	-2.77828	0.00546467	0.0422331
PVP01_1114000	null	pyrroline carboxylate reductase, putative	442.107	-1.05622	0.38022	-2.77793	0.00547061	0.0422331
PVP01_0720200	null	conserved Plasmodium protein, unknown function	1727.42	-0.732456	0.263762	-2.77696	0.00548706	0.0422474
PVP01_1203600	null	conserved Plasmodium protein, unknown function	1367.32	-1.17482	0.423044	-2.77706	0.00548529	0.0422474
PVP01_1230400	null	micro-fibrillar-associated protein, putative	11723.1	1.04315	0.37626	2.77242	0.00556409	0.0426767
PVP01_0814400	null	conserved Plasmodium protein, unknown function	9607.15	-0.749649	0.270338	-2.77301	0.00555402	0.0426767
PVP01_0709800	CRMP1	cysteine repeat modular protein 1, putative	3572.84	-0.936186	0.337684	-2.77237	0.00556493	0.0426767
PVP01_0103200	null	conserved Plasmodium protein, unknown function	944.179	-0.911416	0.329041	-2.76992	0.00560699	0.0428427
PVP01_1429800	PPM7	protein phosphatase PPM7, putative	451.696	-1.16012	0.418792	-2.77017	0.00560276	0.0428427
PVP01_0925500	null	conserved Plasmodium protein, unknown function	8177.04	-1.16382	0.42018	-2.76982	0.00560877	0.0428427
PVP01_1307000	null	conserved Plasmodium protein, unknown function	237.926	-1.28327	0.46349	-2.76872	0.00562764	0.0429302
PVP01_0207400	null	lipid/sterol:H+ symporter, putative	12720.9	1.19133	0.430351	2.76828	0.00563526	0.0429318
PVP01_1316700	null	HP12 protein homolog, putative	3829.26	-0.708578	0.256144	-2.76632	0.00566925	0.043134
PVP01_0708600	null	exportin-7, putative	2844.8	-1.08272	0.391614	-2.76475	0.0056966	0.0432852
PVP01_0908600	ApiAP2	AP2 domain transcription factor, putative	13868.9	1.25413	0.453724	2.76408	0.00570832	0.043296
PVP01_0901700	null	hypothetical protein	322.589	-1.62046	0.586312	-2.76382	0.00571297	0.043296
PVP01_1258300	null	conserved Plasmodium protein, unknown function	1094.49	-0.74412	0.269459	-2.76154	0.00575303	0.0435426
PVP01_0304600	MAg-1	ag-1 blood stage membrane protein homologue	9818.02	1.39115	0.50417	2.75928	0.0057929	0.0437871
PVP01_0834900	null	conserved Plasmodium protein, unknown function	3595.18	-0.683297	0.247864	-2.75675	0.00583798	0.0439904
PVP01_1014300	null	zinc finger protein, putative	2258.77	-0.784588	0.284586	-2.75695	0.00583436	0.0439904
PVP01_0830700	AS	asparagine synthetase [glutamine-hydrolyzing], putative	1388.47	-1.17309	0.425575	-2.75649	0.0058426	0.0439904
PVP01_1130600	GPI1	phosphatidylinositol N- acetylglucosaminyltransferase subunit GPI1, putative	2815.08	-1.02392	0.371954	-2.75282	0.00590843	0.0444283
PVP01_1449400	null	conserved Plasmodium protein, unknown function	1561.47	1.35046	0.491435	2.74799	0.00599627	0.0450303
PVP01_1221100	UTP4	U3 small nucleolar RNA-associated protein 4, putative	2001.6	1.22034	0.4444	2.74604	0.00603194	0.0452092
PVP01_0918100	null	tyrosine--tRNA ligase, putative	1417.67	-1.01062	0.368056	-2.74584	0.0060357	0.0452092
PVP01_1313800	null	ataxin-2 like protein, putative	23995.9	0.904287	0.329595	2.74363	0.00607637	0.045455
PVP01_0009420	null	PIR protein	840.408	-1.84081	0.671165	-2.7427	0.00609356	0.0455248
PVP01_0218100	null	PIR protein	22.9484	-7.1863	2.62267	-2.74007	0.00614267	0.0458325
PVP01_1227200	RPR2	ribonuclease P protein subunit RPR2, putative	2441.51	1.45182	0.530231	2.73808	0.00617984	0.0460506
PVP01_0829100	null	pre-mRNA splicing factor, putative	3267.12	-0.643029	0.234906	-2.7374	0.00619277	0.0460876
PVP01_1318300	null	conserved Plasmodium protein, unknown function	2367.05	1.5057	0.550145	2.73692	0.00620182	0.0460957
PVP01_1114800	null	elongation factor 1-alpha, putative	11026.7	1.11488	0.407469	2.73611	0.00621704	0.0461496
PVP01_0704300	SEC27	coatomer subunit beta, putative	5363.95	-0.962125	0.352213	-2.73166	0.0063016	0.0467174
PVP01_0514600	null	conserved Plasmodium protein, unknown function	953.245	-0.955201	0.350269	-2.72705	0.00639025	0.047314
PVP01_0520400	USP13	ubiquitin carboxyl-terminal hydrolase 13, putative	3745.95	-1.07248	0.393665	-2.72434	0.00644306	0.0476441
PVP01_1449600	null	amino acid transporter, putative	6405.02	0.911977	0.335191	2.72077	0.006513	0.0480998
PVP01_0304300	P41	6-cysteine protein	25904.9	1.6103	0.592029	2.71997	0.00652869	0.0481543
PVP01_0418900	PAT	pantothenate transporter, putative	4309.03	1.47347	0.541976	2.7187	0.00655384	0.0482169
PVP01_1258500	null	conserved Plasmodium protein, unknown function	1988.51	-0.979482	0.360242	-2.71895	0.00654891	0.0482169
PVP01_1457800	FTSH1	ATP-dependent zinc metalloprotease FTSH 1, putative	2306.08	-0.89172	0.328696	-2.7129	0.00666964	0.0490067
PVP01_0807900	null	endonuclease, putative	1254.93	-1.22736	0.452507	-2.71235	0.00668088	0.049027
PVP01_1243700	null	conserved Plasmodium protein, unknown function	1381	-1.29299	0.477022	-2.71054	0.00671744	0.0492329
PVP01_0212500	DAD1	dolichyl-diphosphooligosaccharide--protein glycosyltransferase subunit DAD1, putative	807.983	-0.913739	0.337223	-2.7096	0.00673642	0.0493096
PVP01_0532800	TRAG10	tryptophan-rich protein	587.267	-1.7987	0.664143	-2.7083	0.00676293	0.0494411
PVP01_1447000	null	WD repeat-containing protein, putative	6743.15	-1.27022	0.469155	-2.70747	0.00677985	0.0495023
PVP01_1214600	null	conserved Plasmodium protein, unknown function	109.768	-1.14601	0.423567	-2.70562	0.00681778	0.0495916
PVP01_0947500	null	protein YIPF6, putative	1183.99	-1.16698	0.431217	-2.70624	0.00680494	0.0495916
PVP01_0622500	null	GDP dissociation inhibitor, putative	714.736	-1.32013	0.487877	-2.70586	0.00681268	0.0495916
PVP01_0109200	SCO1	protein SCO1, putative	3699.17	0.901598	0.333358	2.7046	0.00683874	0.0496817
PVP01_0907400	null	DEAD/DEAH box helicase, putative	939.326	-1.02029	0.377343	-2.70388	0.00685342	0.049726
PVP01_1429000	CAF1	CCR4-associated factor 1, putative	2231.77	-1.10642	0.409634	-2.701	0.00691308	0.0500961
PVP01_0010840	null	conserved Plasmodium protein, unknown function	552.474	1.41866	0.525866	2.69775	0.00698095	0.0505246
PVP01_1311900	null	conserved Plasmodium protein, unknown function	3090.69	1.15839	0.430163	2.69291	0.00708321	0.0512007
PVP01_1327700	null	40S ribosomal protein S25, putative	9303.53	0.760029	0.282415	2.69117	0.00712013	0.0514035
PVP01_1469600	null	PIR protein	530.576	1.62605	0.604401	2.69035	0.00713766	0.0514658
PVP01_0008550	null	PIR protein	9.42476	3.98811	1.48361	2.68812	0.00718548	0.0517462
PVP01_1326800	null	conserved Plasmodium protein, unknown function	7437.88	0.982977	0.365749	2.68758	0.00719727	0.0517667
PVP01_0813000	ATG18	autophagy-related protein 18, putative	2173.31	0.901392	0.335538	2.68641	0.00722246	0.0518834
PVP01_1028600	null	conserved Plasmodium protein, unknown function	2938.95	-1.08311	0.403366	-2.68518	0.0072491	0.0520103
PVP01_1240400	AP2-SP	AP2 domain transcription factor AP2-SP, putative	2824.65	1.17513	0.438102	2.68232	0.00731134	0.0523272
PVP01_0005940	null	PIR protein	12.0627	-4.49461	1.67539	-2.68272	0.00730256	0.0523272
PVP01_1465800	null	conserved Plasmodium protein, unknown function	2784.64	-1.36332	0.50841	-2.68155	0.00732828	0.0523837
PVP01_0315600	null	conserved Plasmodium protein, unknown function	3991.03	-1.23753	0.461797	-2.67982	0.00736607	0.0525888
PVP01_1261500	null	conserved Plasmodium protein, unknown function	2156.06	1.00363	0.374725	2.67832	0.00739934	0.0526703
PVP01_0000100	TRAG25	tryptophan-rich protein	6166.56	0.967308	0.36122	2.67789	0.00740871	0.0526703
PVP01_0937700	null	DnaJ protein, putative	1103.57	-0.848003	0.316662	-2.67794	0.00740765	0.0526703
PVP01_1247400	null	conserved Plasmodium protein, unknown function	1699.84	-1.26749	0.473358	-2.67766	0.00741387	0.0526703
PVP01_0307600	ZRANB2	zinc finger Ran-binding domain-containing protein 2, putative	7264.86	0.848906	0.317093	2.67715	0.00742519	0.0526861
PVP01_1423300	null	conserved Plasmodium protein, unknown function	4677.7	-0.676281	0.252693	-2.67629	0.00744414	0.0527559
PVP01_0834500	null	ubiquitin-conjugating enzyme E2, putative	8253.33	1.06855	0.399781	2.67285	0.00752103	0.0530411
PVP01_1418200	null	conserved Plasmodium protein, unknown function	1329.75	-0.763779	0.285706	-2.67331	0.00751068	0.0530411
PVP01_1117900	null	proteasome subunit alpha type-4, putative	3407.04	-1.01467	0.379599	-2.67301	0.00751731	0.0530411
PVP01_1106500	GCVT	glycine cleavage system T protein, putative	631.448	-1.14409	0.427988	-2.67319	0.0075134	0.0530411
PVP01_0528300	null	conserved Plasmodium protein, unknown function	2501.86	0.741382	0.277534	2.67132	0.00755535	0.0532184
PVP01_1105900	DIP13	DIP13 homolog, putative	3092.56	1.14947	0.43058	2.66958	0.00759469	0.0533958
PVP01_1444200	null	conserved Plasmodium protein, unknown function	1250.65	-0.881532	0.330238	-2.66939	0.00759899	0.0533958
PVP01_1450800	null	conserved Plasmodium protein, unknown function	2274.17	1.01049	0.378787	2.6677	0.00763722	0.0535994
PVP01_0202300	null	Plasmodium exported protein, unknown function	7078.24	2.02341	0.758638	2.66715	0.00764964	0.0536216
PVP01_1460700	null	translation initiation factor SUI1, putative	30937.7	1.26443	0.474288	2.66595	0.00767721	0.0537498
PVP01_1460900	WDR82	WD repeat-containing protein 82, putative	1529.37	1.29285	0.485984	2.66026	0.007808	0.0545933
PVP01_1264400	TREP	TRAP-like protein	1270.83	-1.08175	0.406689	-2.65989	0.00781656	0.0545933
PVP01_0202800	null	5.8S ribosomal RNA	288.827	-1.86838	0.702753	-2.65866	0.00784527	0.0547279
PVP01_0613600	null	partial CSTF domain-containing protein, putative	7721.82	1.17921	0.443853	2.65676	0.00788963	0.0549711
PVP01_1116000	null	RWD domain-containing protein, putative	567.609	-1.04425	0.393183	-2.65589	0.00790998	0.0550466
PVP01_1254200	null	conserved Plasmodium protein, unknown function	923.177	1.093	0.411614	2.65541	0.00792129	0.0550592
PVP01_0717300	gammaGCS	gamma-glutamylcysteine synthetase, putative	7459.64	1.50661	0.567655	2.6541	0.00795206	0.0552068
PVP01_0508300	null	conserved Plasmodium protein, unknown function	1282.63	0.952625	0.359105	2.65277	0.00798335	0.0553576
PVP01_0821900	RPB1	DNA-directed RNA polymerase II subunit RPB1, putative	9432.11	-0.868881	0.327764	-2.65094	0.00802685	0.0555926
PVP01_1313400	null	conserved Plasmodium protein, unknown function	2901.22	-0.908762	0.343214	-2.6478	0.00810171	0.0560441
PVP01_0211300	null	zinc-carboxypeptidase, putative	30066.9	1.16531	0.440485	2.64552	0.00815647	0.0563556
PVP01_0612400	nPrx	merozoite capping protein 1, putative	121276	1.19221	0.450893	2.64412	0.00819048	0.0563887
PVP01_0926100	TIM44	mitochondrial import inner membrane translocase subunit TIM44, putative	1668.1	0.990581	0.37458	2.64451	0.00818092	0.0563887
PVP01_0801100	null	Plasmodium exported protein, unknown function	10015.9	0.790842	0.299044	2.64457	0.00817949	0.0563887
PVP01_1444600	null	conserved Plasmodium protein, unknown function	2439.95	-0.824231	0.311991	-2.64184	0.00824573	0.0567016
PVP01_0622000	null	DNA repair helicase RAD25, putative	4415.45	0.69276	0.262295	2.64114	0.00826267	0.0567507
PVP01_0521000	null	RNA-binding protein, putative	4041.34	0.986839	0.373788	2.6401	0.00828806	0.0568577
PVP01_0703500	NUP100	nucleoporin NUP100/NSP100, putative	4815.76	-1.04662	0.396504	-2.63962	0.00829989	0.0568715
PVP01_1243900	null	conserved Plasmodium protein, unknown function	520.763	-0.870923	0.330052	-2.63875	0.00832129	0.0569506
PVP01_1226600	null	ribose-phosphate pyrophosphokinase, putative	546.937	-1.03223	0.391439	-2.63702	0.00836377	0.0571064
PVP01_1140900	null	conserved Plasmodium protein, unknown function	1129.12	-1.1372	0.431197	-2.6373	0.00835681	0.0571064
PVP01_1206600	null	step II splicing factor, putative	6033.5	0.929018	0.352606	2.63472	0.0084206	0.0574267
PVP01_0812300	RA	rhoptry associated adhesin, putative	13932.4	1.49621	0.568206	2.63321	0.00845815	0.0575472
PVP01_0828200	null	conserved Plasmodium protein, unknown function	792.529	-1.00753	0.382614	-2.63328	0.00845643	0.0575472
PVP01_0934000	null	conserved Plasmodium protein, unknown function	6957.28	-1.39603	0.530328	-2.6324	0.00847846	0.0576177
PVP01_0906900	null	30S ribosomal protein S15, putative	1525.55	-0.786634	0.298936	-2.63144	0.00850232	0.0577121
PVP01_1317300	null	conserved Plasmodium protein, unknown function	1487.86	-1.12387	0.427172	-2.63095	0.00851475	0.0577288
PVP01_0711900	null	protease, putative	556.425	-1.06471	0.405159	-2.62788	0.00859184	0.0581153
PVP01_1315900	SPC1	signal peptidase complex subunit SPC1, putative	1197.96	-1.10395	0.420049	-2.62815	0.00858501	0.0581153
PVP01_0904800	null	phenylalanine--tRNA ligase beta subunit, putative	3216.16	-1.05712	0.40249	-2.62646	0.00862781	0.0582906
PVP01_0110200	null	conserved protein, unknown function	891.8	0.886889	0.337892	2.62477	0.00867068	0.05849
PVP01_1218500	null	conserved Plasmodium protein, unknown function	1011.53	0.866144	0.330022	2.6245	0.00867753	0.05849
PVP01_0734100	GDV1	gametocyte development protein 1, putative	220.76	-1.87551	0.715378	-2.6217	0.00874921	0.0589046
PVP01_0406500	SNRPD2	small nuclear ribonucleoprotein Sm D2, putative	1381.08	-0.615553	0.235175	-2.61743	0.00885945	0.0595775
PVP01_1316100	null	conserved Plasmodium protein, unknown function	22783.9	-1.12119	0.42848	-2.61668	0.00887907	0.0596402
PVP01_0701500	RER1	protein RER1, putative	3251.01	0.987606	0.378063	2.61228	0.00899412	0.0602731
PVP01_1242300	null	conserved Plasmodium protein, unknown function	4199.37	-0.80659	0.308765	-2.61231	0.00899326	0.0602731
PVP01_1119100	null	conserved Plasmodium protein, unknown function	5928.58	0.924257	0.353982	2.61103	0.00902711	0.0604242
PVP01_0505000	null	prolyl 4-hydroxylase subunit alpha, putative	1979.87	-1.04578	0.400845	-2.60894	0.0090822	0.0607228
PVP01_0919900	U2AF1	splicing factor U2AF small subunit, putative	2277.23	0.724334	0.277712	2.60821	0.0091016	0.0607823
PVP01_1147400	null	Plasmodium exported protein, unknown function	4939.56	0.908889	0.349766	2.59856	0.00936153	0.0624461
PVP01_0718100	null	pyridoxal 5'-phosphate dependent enzyme class III, putative	388.913	-1.07767	0.414986	-2.59688	0.00940739	0.0626799
PVP01_0209900	NPT1	novel putative transporter 1, putative	2707.06	1.49295	0.576198	2.59104	0.00956864	0.0636078
PVP01_0505500	null	conserved Plasmodium protein, unknown function	7675.98	1.06463	0.410831	2.59142	0.00955811	0.0636078
PVP01_1102400	null	conserved Plasmodium protein, unknown function	1338.14	-0.907859	0.35079	-2.58804	0.00965233	0.0640906
PVP01_1130300	null	conserved Plasmodium protein, unknown function	2811.67	-0.96681	0.373691	-2.58719	0.00967612	0.064175
PVP01_0416800	null	serine-repeat antigen 2 (SERA)	7370.95	1.37938	0.533335	2.58632	0.00970055	0.0642634
PVP01_1106300	null	SNARE associated Golgi protein, putative	3148.44	1.08012	0.41774	2.58563	0.00972022	0.0643201
PVP01_0104900	PPAT	phosphopantetheine adenylyltransferase, putative	1282.46	-0.861121	0.333171	-2.58462	0.0097486	0.0644342
PVP01_0917100	FT2	folate transporter 2, putative	11870.6	0.936908	0.362901	2.58172	0.00983098	0.0649046
PVP01_1032300	null	conserved Plasmodium protein, unknown function	440.239	-1.07536	0.416643	-2.58101	0.00985113	0.0649636
PVP01_0009940	null	Plasmodium exported protein (PHIST), unknown function	79.0992	2.62162	1.01619	2.57985	0.00988445	0.0651092
PVP01_1013600	null	U6 snRNA-associated Sm-like protein LSm2, putative	1051.7	-1.12255	0.43545	-2.57791	0.00993985	0.0653997
PVP01_0533000	TRAG12	tryptophan-rich protein	942.32	1.27703	0.495825	2.57557	0.0100076	0.0657642
PVP01_1008800	null	zinc finger protein, putative	236.409	-1.16831	0.453674	-2.57521	0.010018	0.0657642
PVP01_0936800	null	3-oxo-5-alpha-steroid 4-dehydrogenase, putative	3007.74	-1.05702	0.410686	-2.57379	0.0100591	0.0659597
PVP01_1334700	null	conserved Plasmodium protein, unknown function	9554.62	0.951469	0.369821	2.57279	0.0100883	0.0660763
PVP01_0010180	null	PIR protein	20.0065	4.83759	1.88189	2.5706	0.0101524	0.0664205
PVP01_0004110	null	PIR protein	38.5546	-4.27276	1.66256	-2.56999	0.0101701	0.0664614
PVP01_1406200	null	conserved Plasmodium protein, unknown function	4673.04	-0.99795	0.388871	-2.56628	0.0102797	0.0671022
PVP01_1227800	null	conserved Plasmodium protein, unknown function	5217.22	-1.01354	0.395399	-2.56334	0.0103671	0.0675966
PVP01_0404000	null	PIR protein	78.8815	1.5863	0.619469	2.56074	0.0104448	0.06795
PVP01_0515300	null	conserved Plasmodium protein, unknown function	2041.66	-0.811842	0.316985	-2.56113	0.0104331	0.06795
PVP01_0535000	null	PIR protein	35.4039	-3.70853	1.44848	-2.5603	0.0104581	0.0679604
PVP01_1112800	null	riboflavin kinase / FAD synthase family protein, putative	5071.94	0.977596	0.38228	2.55727	0.0105496	0.0683245
PVP01_1231900	null	conserved Plasmodium protein, unknown function	1142.03	0.936373	0.366151	2.55734	0.0105475	0.0683245
PVP01_1263600	WLP1	WD repeat-containing protein, putative	2955.89	-0.763412	0.298484	-2.55763	0.0105387	0.0683245
PVP01_1414000	null	conserved Plasmodium protein, unknown function	335.73	-1.61469	0.63152	-2.55683	0.010563	0.068335
PVP01_1458700	null	mitochondrial carrier protein, putative	3767.68	0.97772	0.38253	2.55593	0.0105903	0.0683738
PVP01_1208400	null	conserved Plasmodium protein, unknown function	10504.4	-0.747134	0.292322	-2.55586	0.0105926	0.0683738
PVP01_1457900	null	conserved Plasmodium protein, unknown function	10903.3	-0.874423	0.342229	-2.55508	0.0106164	0.0684509
PVP01_1437000	null	conserved Plasmodium protein, unknown function	3356.65	-0.71694	0.280822	-2.55301	0.0106797	0.0687063
PVP01_0304700	LISP2	liver specific protein 2, putative	4626.51	-1.1416	0.447118	-2.55325	0.0106724	0.0687063
PVP01_0104100	null	conserved Plasmodium protein, unknown function	1864.6	-0.767201	0.300822	-2.55035	0.0107615	0.0691553
PVP01_1338500	RAP1	rhoptry-associated protein 1	83920.4	1.59547	0.625962	2.54883	0.0108086	0.0693814
PVP01_1451600	null	conserved Plasmodium protein, unknown function	769.644	-1.22408	0.480356	-2.54827	0.0108259	0.069415
PVP01_1017400	MB2	translation initiation factor IF-2	2926.83	0.85394	0.335521	2.54512	0.0109241	0.0699675
PVP01_1309200	null	conserved Plasmodium protein, unknown function	3621.08	-1.15805	0.455236	-2.54386	0.0109636	0.0701429
PVP01_1267800	null	conserved Plasmodium protein, unknown function	903.818	-1.53541	0.603848	-2.54271	0.0109996	0.0702953
PVP01_0714000	null	conserved Plasmodium protein, unknown function	1217.37	1.03024	0.405488	2.54074	0.0110619	0.0706104
PVP01_1445300	DH60	DNA helicase 60, putative	2926.33	-1.08587	0.427445	-2.54038	0.0110733	0.0706104
PVP01_0420500	null	5'-3' exonuclease, putative	8270.06	1.05339	0.414825	2.53935	0.0111058	0.0706124
PVP01_1114900	null	elongation factor 1-alpha, putative	15574.4	1.04975	0.413338	2.5397	0.0110948	0.0706124
PVP01_0812200	null	conserved Plasmodium protein, unknown function	2556.54	1.04332	0.411078	2.53801	0.0111486	0.0706124
PVP01_1006700	UBC13	ubiquitin-conjugating enzyme E2 N, putative	3110.54	1.01597	0.400206	2.53862	0.0111292	0.0706124
PVP01_1458600	null	conserved Plasmodium protein, unknown function	8271.62	0.840936	0.33143	2.5373	0.0111711	0.0706124
PVP01_1105700	null	conserved Plasmodium protein, unknown function	6507.61	-0.524573	0.206683	-2.53806	0.011147	0.0706124
PVP01_1308000	null	protein phosphatase, putative	1361.12	-0.93943	0.370163	-2.53789	0.0111525	0.0706124
PVP01_1263700	LSM5	U6 snRNA-associated Sm-like protein LSm5, putative	246.726	-1.24722	0.491512	-2.53752	0.0111641	0.0706124
PVP01_1336300	null	deoxyhypusine synthase, putative	1059.94	-0.968304	0.381734	-2.53659	0.0111937	0.0706775
PVP01_0311200	null	conserved Plasmodium protein, unknown function	3452.68	-0.882725	0.348059	-2.53613	0.0112084	0.0706933
PVP01_1403600	null	ATP-dependent RNA helicase DHR1, putative	1240.71	-1.04217	0.411306	-2.5338	0.0112832	0.0710879
PVP01_1249200	null	large ribosomal subunit nuclear export factor, putative	2931.91	-0.908484	0.358638	-2.53315	0.0113043	0.0711432
PVP01_1027800	TBP	TATA-box-binding protein, putative	3279.07	1.02866	0.406915	2.52795	0.0114732	0.0721281
PVP01_1033400	RAP2	rhoptry-associated protein 2	55803.2	1.75999	0.696558	2.5267	0.0115139	0.0722414
PVP01_1320000	null	rRNA (adenosine-2'-O-)-methyltransferase, putative	2216.46	-1.06239	0.420477	-2.52663	0.0115162	0.0722414
PVP01_0004300	null	Plasmodium exported protein, unknown function	260.137	-1.61807	0.640692	-2.52551	0.0115532	0.0723949
PVP01_0823900	null	conserved Plasmodium protein, unknown function	2360.14	-0.672182	0.266316	-2.524	0.0116027	0.0726269
PVP01_0823000	B9	6-cysteine protein	635.797	-0.998664	0.395752	-2.52346	0.0116207	0.0726607
PVP01_1414400	null	conserved Plasmodium protein, unknown function	1441.76	-1.02413	0.406178	-2.52138	0.0116897	0.0730133
PVP01_1455500	null	conserved Plasmodium protein, unknown function	4069.54	-0.980763	0.389711	-2.51664	0.011848	0.0738446
PVP01_1300700	null	Plasmodium exported protein, unknown function	95.3512	-2.49246	0.990396	-2.51663	0.0118483	0.0738446
PVP01_0503800	null	Plasmodium exported protein (PHIST), unknown function	4271.84	1.8032	0.716836	2.5155	0.0118864	0.0739948
PVP01_1030100	null	conserved Plasmodium protein, unknown function	1413.1	-0.92358	0.367206	-2.51516	0.011898	0.0739948
PVP01_1145100	CEP76	centrosomal protein CEP76, putative	7875.66	-1.24088	0.493766	-2.5131	0.0119677	0.0743485
PVP01_1213500	null	small nucleolar RNA snoR20	92.4056	-1.161	0.462396	-2.51084	0.0120445	0.0747459
PVP01_1267000	null	conserved Plasmodium protein, unknown function	4189.95	-1.01051	0.402599	-2.50998	0.0120739	0.0748478
PVP01_0832400	null	conserved Plasmodium protein, unknown function	942.986	-0.796028	0.317499	-2.50718	0.0121699	0.0753622
PVP01_1214700	RRP42	exosome complex component RRP42, putative	896.752	-1.06016	0.42306	-2.50593	0.0122129	0.0755475
PVP01_0809800	null	conserved Plasmodium protein, unknown function	1118.01	-0.816778	0.325997	-2.50548	0.0122286	0.0755639
PVP01_1401900	null	lysophospholipase, putative	475.678	1.63811	0.654022	2.50467	0.0122565	0.0755755
PVP01_0705100	null	zinc finger protein, putative	4567.35	1.21159	0.483686	2.50492	0.012248	0.0755755
PVP01_0820800	null	kinesin-8, putative	5084.02	-0.863605	0.344955	-2.50353	0.0122962	0.0757394
PVP01_0414000	null	conserved Plasmodium protein, unknown function	9960.17	0.770331	0.307918	2.50174	0.0123585	0.076042
PVP01_0730600	AKLP2	adenylate kinase-like protein 2, putative	2746.92	1.02676	0.410655	2.5003	0.0124087	0.0762698
PVP01_0006040	null	PIR protein	7.73394	-5.63497	2.25511	-2.49875	0.0124632	0.0765236
PVP01_1307500	null	amino acid transporter, putative	3951.72	-1.37975	0.552716	-2.49631	0.0125492	0.0769704
PVP01_1124300	null	conserved Plasmodium protein, unknown function	2500.59	0.98343	0.394538	2.49261	0.0126807	0.0776943
PVP01_0524800	null	Plasmodium exported protein (PHIST), unknown function, pseudogene	23.1101	3.14948	1.26514	2.48943	0.0127946	0.0781445
PVP01_0209600	null	RAP protein, putative	6351.28	1.03395	0.415298	2.48967	0.0127863	0.0781445
PVP01_1211800	PMT	phosphoethanolamine N-methyltransferase	10254.6	-1.10981	0.445788	-2.48955	0.0127905	0.0781445
PVP01_1463600	null	conserved Plasmodium protein, unknown function	790.811	-0.777446	0.312642	-2.48669	0.0128936	0.078666
PVP01_0703100	HU	bacterial histone-like protein, putative	1245.62	-1.32256	0.532108	-2.48551	0.0129367	0.0788459
PVP01_0936600	null	conserved Plasmodium protein, unknown function	538.37	-0.900394	0.362407	-2.48448	0.0129739	0.0789896
PVP01_1251200	null	conserved Plasmodium protein, unknown function	7614.05	0.852719	0.343589	2.4818	0.013072	0.0795032
PVP01_1304500	null	kelch domain-containing protein, putative	2064.12	-0.899159	0.362478	-2.48059	0.0131165	0.0795852
PVP01_0811400	ARV1	protein ARV1, putative	2267.78	-0.971724	0.391687	-2.48087	0.0131063	0.0795852
PVP01_1418500	null	conserved Plasmodium protein, unknown function	1552.65	-1.08771	0.438538	-2.48031	0.0131267	0.0795852
PVP01_0902600	null	hypothetical protein	72.8808	2.02759	0.818234	2.478	0.013212	0.0800183
PVP01_1428300	null	conserved Plasmodium protein, unknown function	710.264	-0.725486	0.293	-2.47606	0.0132841	0.0803709
PVP01_0623100	null	Plasmodium exported protein, unknown function	9492.12	-1.15421	0.466367	-2.4749	0.0133274	0.0805489
PVP01_1421100	null	conserved Plasmodium protein, unknown function	643.762	-1.07623	0.43501	-2.47403	0.0133598	0.0806605
PVP01_1022700	null	MORN repeat protein, putative	1797.14	-0.756692	0.306202	-2.47122	0.0134652	0.0811964
PVP01_0909700	null	conserved Plasmodium protein, unknown function	837.527	-0.847969	0.34318	-2.47092	0.0134766	0.0811964
PVP01_1304900	HMGB3	high mobility group protein B3, putative	5838.28	-0.964972	0.390717	-2.46975	0.0135208	0.0813779
PVP01_0933600	AQP	aquaglyceroporin, putative	7852.74	0.871975	0.353137	2.46922	0.0135407	0.0814131
PVP01_0210200	null	conserved protein, unknown function	927.432	-0.999125	0.404821	-2.46807	0.0135844	0.0815911
PVP01_1237600	SHLP1	shewanella-like protein phosphatase 1, putative	26812.3	1.53376	0.621689	2.46708	0.0136218	0.0816522
PVP01_0721700	NOS	nitric oxide synthase, putative	506.738	-1.07423	0.435431	-2.46706	0.0136228	0.0816522
PVP01_1457600	GyrB	DNA gyrase subunit B, putative	6284.05	-0.785521	0.318558	-2.46586	0.0136683	0.0817685
PVP01_0308600	null	conserved Plasmodium protein, unknown function	653.631	-0.935636	0.379444	-2.46581	0.0136705	0.0817685
PVP01_0000150	TRAG30	tryptophan-rich protein	724.251	1.42106	0.576736	2.46397	0.0137406	0.0819163
PVP01_1216100	null	conserved Plasmodium protein, unknown function	2271.93	-0.758219	0.30767	-2.46439	0.0137246	0.0819163
PVP01_1318100	LSG1	large subunit GTPase 1, putative	872.063	-0.866838	0.351846	-2.46368	0.0137518	0.0819163
PVP01_0721800	PLP3	perforin-like protein 3	215.108	-0.895754	0.363431	-2.46472	0.0137122	0.0819163
PVP01_1303800	null	cytidine deaminase, putative	1303.97	-0.783306	0.318038	-2.46293	0.0137807	0.0820045
PVP01_1341200	null	multifunctional methyltransferase subunit TRM112, putative	3188.03	0.752197	0.305672	2.4608	0.0138627	0.0824075
PVP01_0109100	HSP110c	heat shock protein 110, putative	8873.86	-0.587021	0.238725	-2.45898	0.0139332	0.0827417
PVP01_0110800	RAD14	DNA repair protein RAD14, putative	1138.02	-0.770312	0.31354	-2.45682	0.0140173	0.0831559
PVP01_1309100	RPL1	50S ribosomal protein L1, apicoplast, putative	3145.25	-1.32483	0.539818	-2.45422	0.0141192	0.0836747
PVP01_1441700	null	conserved Plasmodium protein, unknown function	3281.17	-0.670207	0.273201	-2.45316	0.0141606	0.0838212
PVP01_0927200	null	conserved Plasmodium protein, unknown function	1371.1	-0.793469	0.323489	-2.45285	0.0141729	0.0838212
PVP01_1311000	null	polyubiquitin 5, putative	32162.1	0.683791	0.278831	2.45235	0.0141926	0.0838524
PVP01_0412700	null	50S ribosomal protein L7/L12, putative	3230.87	0.673874	0.275066	2.44986	0.0142912	0.0843487
PVP01_0829000	null	valine--tRNA ligase, putative	1375.3	-1.00107	0.408726	-2.44925	0.0143155	0.0843487
PVP01_0700100	null	hypothetical protein	130.806	-1.77414	0.724399	-2.44913	0.0143203	0.0843487
PVP01_1455000	null	conserved Plasmodium protein, unknown function	8294.49	1.12621	0.460189	2.44729	0.0143937	0.0846945
PVP01_1120000	null	amino acid transporter, putative	1996.59	-1.17094	0.478575	-2.44671	0.0144166	0.0847432
PVP01_0938100	AEP	apical exonemal protein, putative	5717.67	1.12873	0.461397	2.44634	0.0144315	0.0847447
PVP01_0116000	null	conserved Plasmodium protein, unknown function	10501.4	-1.04718	0.428423	-2.44426	0.0145149	0.085148
PVP01_0924100	null	conserved Plasmodium protein, unknown function	5176.64	-0.898384	0.367686	-2.44335	0.0145517	0.0852776
PVP01_0729400	null	conserved Plasmodium protein, unknown function	3131.21	-0.925243	0.37879	-2.44263	0.0145808	0.0853621
PVP01_1103500	null	conserved Plasmodium protein, unknown function	2421.02	-0.718246	0.294186	-2.44147	0.0146277	0.0855128
PVP01_0929300	null	conserved protein, unknown function	825.772	-0.973809	0.398896	-2.44126	0.0146361	0.0855128
PVP01_1461800	null	conserved Plasmodium protein, unknown function	1663.04	0.712582	0.291994	2.4404	0.0146709	0.0856298
PVP01_1109300	null	conserved Plasmodium protein, unknown function	1129.03	-0.841075	0.344752	-2.43965	0.0147013	0.0857209
PVP01_1304600	null	zinc finger protein, putative	10015.4	-0.875973	0.359261	-2.43827	0.0147579	0.0859641
PVP01_1405900	null	conserved Plasmodium protein, unknown function	3897.48	-0.877276	0.359851	-2.43789	0.0147734	0.085968
PVP01_0527700	null	conserved Plasmodium protein, unknown function	10055.7	1.02852	0.422495	2.4344	0.0149167	0.0864621
PVP01_0307400	null	conserved Plasmodium protein, unknown function	1537.4	0.571921	0.234939	2.43434	0.014919	0.0864621
PVP01_0506000	OXA1	mitochondrial inner membrane protein OXA1, putative	1191.88	-0.606984	0.249363	-2.43414	0.0149273	0.0864621
PVP01_1405800	RPB11	DNA-directed RNA polymerase II subunit RPB11, putative	730.494	-0.67112	0.275633	-2.43483	0.0148988	0.0864621
PVP01_0947900	null	conserved Plasmodium protein, unknown function	2626.93	-1.05361	0.432872	-2.434	0.014933	0.0864621
PVP01_0201500	null	PIR protein	7806.82	0.836097	0.344035	2.43027	0.0150878	0.0872709
PVP01_0010470	null	PIR protein	41.7491	3.79485	1.5622	2.42916	0.0151338	0.0873624
PVP01_1261600	CLK1	protein serine/threonine kinase-1, putative	5543.11	0.649025	0.267151	2.42944	0.0151224	0.0873624
PVP01_0711800	null	conserved Plasmodium protein, unknown function	5025.35	1.02943	0.423868	2.42865	0.0151552	0.0873987
PVP01_0818100	Prt1	mRNA-capping enzyme subunit beta, putative	303.829	-0.966084	0.39853	-2.42412	0.0153457	0.0884094
PVP01_1220700	null	RING zinc finger protein, putative	2852.77	0.578303	0.238672	2.423	0.015393	0.0885938
PVP01_1108000	null	conserved Plasmodium protein, unknown function	3486.59	-0.644598	0.266175	-2.4217	0.0154479	0.0888217
PVP01_0003840	null	PIR protein	9.18059	7.42667	3.06748	2.4211	0.0154736	0.0888812
PVP01_0724200	HDAC1	histone deacetylase 1, putative	6961.61	0.877354	0.362623	2.41946	0.0155434	0.089039
PVP01_1411600	RAB5b	ras-related protein Rab-5B, putative	822.284	-0.682	0.281883	-2.41945	0.0155441	0.089039
PVP01_1438600	null	conserved Plasmodium protein, unknown function	6323.25	-0.819285	0.338635	-2.41937	0.0155472	0.089039
PVP01_1141600	null	G-protein associated signal transduction protein, putative	3066.86	-0.834112	0.345157	-2.41662	0.0156656	0.089628
PVP01_1205700	null	nucleoside diphosphate hydrolase, putative	6727.18	1.64318	0.68044	2.41488	0.0157403	0.0899668
PVP01_1213600	null	60S ribosomal protein L18a, putative	5213.8	-0.644725	0.267056	-2.4142	0.0157699	0.0899686
PVP01_1461100	null	glucose inhibited division protein a homologue, putative	548.666	-0.682347	0.282686	-2.4138	0.0157872	0.0899686
PVP01_0820700	null	RNA-binding protein, putative	1391.02	-0.782094	0.323985	-2.41398	0.0157793	0.0899686
PVP01_0830000	null	phd finger protein, putative	4738.96	-0.756668	0.313846	-2.41096	0.0159107	0.0905832
PVP01_1141200	null	GTP-binding protein, putative	2104.1	-0.876262	0.363561	-2.41022	0.0159428	0.0906764
PVP01_1320500	null	conserved Plasmodium protein, unknown function	2915.74	-0.943932	0.391987	-2.40807	0.0160372	0.0911239
PVP01_0930100	NOP2	rRNA (cytosine-C(5))-methyltransferase, putative	365.951	-0.950042	0.39517	-2.40413	0.0162109	0.0920205
PVP01_0614800	null	conserved Plasmodium protein, unknown function	1153.15	-0.80034	0.333129	-2.4025	0.0162836	0.0923345
PVP01_0416200	RRF1	ribosome-recycling factor, putative	1329.61	-0.817669	0.340388	-2.40217	0.0162981	0.0923345
PVP01_0514300	SRCAP	Snf2-related CBP activator, putative	3192.82	-0.940458	0.391588	-2.40165	0.0163212	0.0923753
PVP01_1418800	null	small ribosomal subunit nuclear export protein, putative	2264.03	-0.709672	0.295554	-2.40116	0.0163433	0.0924097
PVP01_1131300	null	conserved Plasmodium protein, unknown function	3516.71	0.820585	0.341914	2.39997	0.0163964	0.0925292
PVP01_1230800	VPS52	vacuolar protein sorting-associated protein 52, putative	4216.04	-1.15926	0.483011	-2.40007	0.0163919	0.0925292
PVP01_1107100	FC	ferrochelatase, putative	817.902	-0.749211	0.312361	-2.39854	0.0164605	0.0928005
PVP01_1464700	null	conserved Plasmodium protein, unknown function	3948.85	1.02715	0.428415	2.39756	0.0165048	0.0928696
PVP01_1016300	EIF3B	eukaryotic translation initiation factor 3 subunit B, putative	6732	-0.597637	0.249253	-2.39772	0.0164976	0.0928696
PVP01_0939500	PPM2	protein phosphatase PPM2, putative	15295.9	-0.716145	0.299023	-2.39495	0.0166226	0.093351
PVP01_0932200	null	conserved Plasmodium protein, unknown function	595.74	-1.27639	0.532878	-2.39528	0.0166076	0.093351
PVP01_1004200	null	conserved Plasmodium protein, unknown function	504.444	-1.4081	0.588076	-2.39442	0.0166467	0.0933955
PVP01_1210500	null	zinc finger protein, putative	21244.7	1.15628	0.483016	2.39387	0.0166716	0.0934448
PVP01_0801200	null	Plasmodium exported protein, unknown function	2064.45	0.846853	0.353812	2.39352	0.0166878	0.0934451
PVP01_0003980	null	PIR protein	196.555	2.05961	0.861117	2.39178	0.0167668	0.0937968
PVP01_1411100	null	conserved Plasmodium protein, unknown function	1731.65	-0.625753	0.261748	-2.39067	0.0168178	0.0939009
PVP01_1144100	null	RAP protein, putative	1144.6	-0.854851	0.357563	-2.39077	0.0168131	0.0939009
PVP01_0727000	null	conserved Plasmodium protein, unknown function	332.737	0.944106	0.395337	2.3881	0.0169355	0.0944669
PVP01_0923000	null	conserved Plasmodium protein, unknown function	1929.01	-0.746035	0.312556	-2.38689	0.0169918	0.0946894
PVP01_1469500	null	hypothetical protein	24885.5	0.753476	0.316444	2.38107	0.0172624	0.0961051
PVP01_1311700	TRAPPC5	trafficking protein particle complex subunit 5, putative	406.258	-0.65975	0.277449	-2.37791	0.017411	0.0968394
PVP01_1127800	null	conserved Plasmodium protein, unknown function	5894.9	0.890202	0.374781	2.37526	0.0175368	0.0974452
PVP01_0807100	null	conserved Plasmodium protein, unknown function	2524.3	0.872104	0.367276	2.37452	0.0175717	0.0975459
PVP01_1249600	null	conserved Plasmodium protein, unknown function	6075.96	0.946047	0.398612	2.37336	0.0176272	0.0977603
PVP01_0108800	null	heat shock protein 86 family protein, putative	2636.61	-0.829923	0.350031	-2.371	0.0177401	0.0982918
PVP01_0622600	null	conserved Plasmodium protein, unknown function	283.382	0.877021	0.369998	2.37034	0.0177717	0.0982989
PVP01_1142200	null	coatomer alpha subunit, putative	12332.2	-1.09431	0.461681	-2.37027	0.0177753	0.0982989
PVP01_0944800	null	mitochondrial large subunit ribosomal protein, putative	1677.46	0.818466	0.345891	2.36626	0.017969	0.0988978
PVP01_1141100	null	conserved Plasmodium protein, unknown function	3538.85	-0.584552	0.247023	-2.36638	0.017963	0.0988978
PVP01_1412400	AP1M1	AP-1 complex subunit mu-1, putative	4420.67	-0.596902	0.252181	-2.36696	0.0179348	0.0988978
PVP01_0930200	null	A/G-specific adenine glycosylase, putative	1570.46	-0.937152	0.395953	-2.36683	0.0179414	0.0988978
PVP01_1270800	null	KELT protein	8.29034	-4.25181	1.79578	-2.36767	0.0179007	0.0988978
PVP01_0818500	null	conserved Plasmodium protein, unknown function	6198.52	-1.01426	0.428747	-2.36563	0.0179994	0.0989709
PVP01_1327800	null	conserved Plasmodium protein, unknown function	35350.3	1.03774	0.439073	2.36348	0.0181042	0.0994531
PVP01_1345200	Sel1	selenoprotein, putative	5030.27	0.740842	0.313792	2.36093	0.018229	0.100044
PVP01_1023200	null	WD repeat-containing protein, putative	1062.7	1.21728	0.515937	2.35936	0.0183067	0.100375
PVP01_1221800	null	isoleucine--tRNA ligase, putative	6139.22	-0.754646	0.320229	-2.35658	0.0184441	0.101033
PVP01_0728600	null	conserved Plasmodium protein, unknown function	1718.65	-0.812891	0.345137	-2.35527	0.0185093	0.101198
PVP01_0729700	null	elongation factor Tu, putative	1559.98	-0.995817	0.422787	-2.35536	0.0185048	0.101198
PVP01_1019600	null	aspartate--tRNA ligase, putative	1657.49	-0.889396	0.377704	-2.35475	0.0185353	0.101245
PVP01_1132700	null	conserved Plasmodium protein, unknown function	3324.71	-0.741737	0.315189	-2.35331	0.018607	0.101541
PVP01_0615300	CLAMP	claudin-like apicomplexan microneme protein, putative	7395.1	1.5022	0.638563	2.35247	0.0186493	0.101676
PVP01_1257000	null	protein kinase, putative	3098.57	1.05534	0.44925	2.34911	0.0188184	0.102501
PVP01_1426000	null	AAA family ATPase, putative	3110.56	-0.577758	0.246075	-2.34789	0.01888	0.10274
PVP01_1274900	null	PIR protein	11.4208	3.25655	1.38827	2.34576	0.0189885	0.103233
PVP01_1145900	null	conserved Plasmodium protein, unknown function	3416.74	0.643734	0.27457	2.34451	0.0190518	0.10348
PVP01_1238100	eIF4A	eukaryotic initiation factor 4a, putative	5149.88	-0.628069	0.267977	-2.34374	0.0190914	0.103501
PVP01_1406900	null	conserved Plasmodium protein, unknown function	1286.42	-1.01312	0.432236	-2.34391	0.0190826	0.103501
PVP01_0719000	null	conserved Plasmodium protein, unknown function	2195.24	-0.863513	0.368519	-2.3432	0.0191191	0.103555
PVP01_1139100	null	conserved Plasmodium protein, unknown function	3697.14	-0.697002	0.297619	-2.34193	0.0191845	0.103812
PVP01_1017700	null	tRNA pseudouridine synthase, putative	598.554	-0.725132	0.309683	-2.34153	0.0192051	0.103826
PVP01_1021500	null	conserved Plasmodium protein, unknown function	2539.68	-1.1101	0.47447	-2.33966	0.0193014	0.104249
PVP01_1404700	null	conserved Plasmodium protein, unknown function	15947.6	-0.93225	0.398675	-2.33837	0.019368	0.104511
PVP01_0813100	null	zinc finger protein, putative	2800.03	1.11296	0.476029	2.338	0.0193871	0.104517
PVP01_0714700	null	conserved Plasmodium protein, unknown function	3030.96	1.02482	0.438582	2.33667	0.0194563	0.104628
PVP01_1463400	null	conserved Plasmodium protein, unknown function	1296.42	-1.01488	0.434294	-2.33686	0.0194466	0.104628
PVP01_0002300	null	PIR protein	16.6067	-3.52362	1.50803	-2.33656	0.0194618	0.104628
PVP01_1262600	null	conserved Plasmodium protein, unknown function	471.561	-1.09887	0.470801	-2.33404	0.0195938	0.105239
PVP01_0929700	SpdSyn	spermidine synthase, putative	6534.28	0.747866	0.320524	2.33326	0.0196344	0.10536
PVP01_0717200	null	dihydrouridine synthase, putative	4001.35	1.39721	0.599369	2.33114	0.0197462	0.105862
PVP01_0825900	null	conserved Plasmodium protein, unknown function	1924.77	-0.911608	0.391229	-2.33011	0.0198003	0.106053
PVP01_1242100	null	vacuolar ATP synthase subunit d, putative	5162.34	0.869173	0.373092	2.32965	0.0198248	0.106087
PVP01_0410100	null	conserved Plasmodium protein, unknown function	4520.94	0.958918	0.411795	2.32863	0.0198786	0.106089
PVP01_1239600	WDR79	WD repeat-containing protein 79, putative	1331.07	-0.610254	0.262069	-2.3286	0.0198803	0.106089
PVP01_0926800	ATG7	autophagy-related protein 7, putative	1239.98	-0.924373	0.396954	-2.32867	0.0198767	0.106089
PVP01_1206900	null	conserved Plasmodium protein, unknown function	1783.86	-0.815658	0.350369	-2.32799	0.0199124	0.106163
PVP01_1465600	null	bax inhibitor 1, putative	28487.7	0.942858	0.405106	2.32743	0.0199422	0.106224
PVP01_1418900	null	conserved Plasmodium protein, unknown function	2512.56	0.835111	0.358997	2.32624	0.020006	0.106466
PVP01_1009800	null	conserved Plasmodium protein, unknown function	400.141	-1.12078	0.481966	-2.32543	0.0200488	0.106595
PVP01_1317100	LRR5	leucine-rich repeat protein	4495.8	1.66964	0.718131	2.32498	0.020073	0.106626
PVP01_1270300	CRMP4	cysteine repeat modular protein 4, putative	1029.66	-1.80769	0.778135	-2.3231	0.0201737	0.107063
PVP01_0944100	null	translation initiation factor eIF-1A, putative	3688.41	0.757409	0.326474	2.31996	0.0203428	0.107813
PVP01_1427700	null	RNA-binding protein, putative	7087.07	-0.586669	0.252972	-2.3191	0.0203895	0.107813
PVP01_0204200	AKLP1	adenylate kinase-like protein 1, putative	764.963	-0.951466	0.410242	-2.31928	0.0203798	0.107813
PVP01_0004230	null	conserved Plasmodium protein, unknown function	2086.55	-1.2321	0.53123	-2.31933	0.0203771	0.107813
PVP01_1266600	null	conserved Plasmodium protein, unknown function	3714.53	-0.894058	0.385668	-2.31821	0.020438	0.107971
PVP01_0715400	MOP	merozoite organizing protein, putative	6643.67	-0.924838	0.399151	-2.31701	0.0205031	0.108216
PVP01_1256500	null	conserved Plasmodium protein, unknown function	3633.6	-0.952061	0.411029	-2.31629	0.0205425	0.108325
PVP01_0904200	SufD	FeS cluster assembly protein SufD, putative	1005.26	-1.1909	0.514636	-2.31407	0.0206639	0.108866
PVP01_0912700	null	conserved Plasmodium protein, unknown function	777.18	-0.831675	0.359669	-2.31233	0.0207594	0.109126
PVP01_1222100	APN1	apurinic/apyrimidinic endonuclease Apn1, putative	1036.65	-0.871758	0.377034	-2.31215	0.0207697	0.109126
PVP01_0615500	null	conserved Plasmodium protein, unknown function	937.584	-1.10483	0.477711	-2.31276	0.020736	0.109126
PVP01_0828600	null	dolichyl-diphosphooligosaccharide--protein glycosyltransferase subunit 1, putative	609.765	-0.937403	0.405613	-2.31108	0.0208287	0.109336
PVP01_1027400	null	histone deacetylase, putative	1693.75	0.809461	0.350706	2.30809	0.0209942	0.109708
PVP01_0937400	CK1	casein kinase 1, putative	14593.7	0.741339	0.3211	2.30875	0.0209577	0.109708
PVP01_0821700	null	conserved Plasmodium protein, unknown function	6443.87	0.63512	0.275086	2.30881	0.0209544	0.109708
PVP01_0414400	null	conserved Plasmodium protein, unknown function	792.771	-0.670363	0.290399	-2.30842	0.0209759	0.109708
PVP01_0943000	null	conserved Plasmodium protein, unknown function	1731.24	-0.770782	0.33385	-2.30877	0.0209565	0.109708
PVP01_1446900	null	conserved Plasmodium protein, unknown function	4262.41	-0.866765	0.375758	-2.30671	0.0210708	0.109946
PVP01_1130200	null	conserved Plasmodium protein, unknown function	2572.43	-0.955885	0.414415	-2.30659	0.0210778	0.109946
PVP01_0606600	null	endomembrane protein 70, putative	1054.06	-1.03233	0.447666	-2.30602	0.0211096	0.110013
PVP01_0308200	KAE1	tRNA N6-adenosine threonylcarbamoyltransferase, putative	2533.26	-0.895461	0.388481	-2.30503	0.0211647	0.110201
PVP01_1304400	null	conserved Plasmodium protein, unknown function	1222.69	-0.607564	0.263669	-2.30427	0.0212075	0.110325
PVP01_1142000	null	translation initiation factor IF-2, putative	5099.14	-0.736627	0.319995	-2.30199	0.0213355	0.110818
PVP01_0302600	null	conserved Plasmodium protein, unknown function	1810.4	-0.963706	0.418656	-2.30191	0.0213405	0.110818
PVP01_0942500	null	EELM2 domain-containing protein, putative	6738.09	0.846788	0.368173	2.29997	0.0214498	0.111285
PVP01_1139400	null	conserved Plasmodium protein, unknown function	1586.07	0.850764	0.370151	2.29842	0.0215376	0.111641
PVP01_1137000	EIF3L	eukaryotic translation initiation factor 3 subunit L, putative	2970.85	-0.975317	0.424671	-2.29664	0.0216392	0.111967
PVP01_0306700	null	conserved Plasmodium protein, unknown function	123.392	-1.14532	0.498627	-2.29694	0.021622	0.111967
PVP01_1455100	UBA2	SUMO-activating enzyme subunit 2, putative	2604.19	-0.645289	0.281129	-2.29535	0.0217132	0.112153
PVP01_1458300	null	conserved Plasmodium protein, unknown function	6168.12	-0.825705	0.359732	-2.29533	0.021714	0.112153
PVP01_1270000	null	conserved Plasmodium protein, unknown function	1474.72	-0.696365	0.303615	-2.29358	0.0218149	0.112378
PVP01_0320700	null	exonuclease I, putative	5307.79	-0.7931	0.345794	-2.29356	0.0218158	0.112378
PVP01_0301400	null	PIR protein	20.8143	-2.77965	1.21159	-2.29421	0.0217784	0.112378
PVP01_1230100	null	DEAD box helicase, putative	5261.85	-0.823359	0.359086	-2.29293	0.0218518	0.112464
PVP01_0919300	MLC-B	myosin light chain B, putative	8507.34	0.854999	0.373085	2.2917	0.0219229	0.112629
PVP01_1324000	null	conserved Plasmodium protein, unknown function	1473.19	-0.736361	0.321295	-2.29185	0.0219141	0.112629
PVP01_0312700	DMT2	drug/metabolite transporter, putative	1075.88	0.79558	0.347741	2.28785	0.022146	0.113675
PVP01_0419200	RPN1	26S proteasome regulatory subunit RPN1, putative	16458.6	-1.13026	0.494424	-2.28602	0.022253	0.114039
PVP01_0534100	null	PIR protein, pseudogene	408.376	-1.93082	0.844642	-2.28597	0.0222563	0.114039
PVP01_0508200	null	E3 ubiquitin-protein ligase, putative	15942.3	-0.931605	0.407794	-2.2845	0.0223421	0.114377
PVP01_1034800	null	PIR protein	31.3129	-3.22432	1.41512	-2.27848	0.0226978	0.116096
PVP01_0908800	null	IWS1-like protein, putative	8017.16	0.537272	0.236057	2.27602	0.0228446	0.116743
PVP01_1333300	null	conserved Plasmodium protein, unknown function	1172.91	-1.01539	0.44655	-2.27386	0.0229744	0.117303
PVP01_1033900	TRAG18	tryptophan-rich protein	4426.06	1.56027	0.687242	2.27034	0.023187	0.118238
PVP01_1118100	ERD2	ER lumen protein retaining receptor, putative	2136.62	-0.866114	0.381522	-2.27015	0.0231983	0.118238
PVP01_1443800	null	conserved Plasmodium protein, unknown function	3479.91	-0.780551	0.344421	-2.26627	0.0234348	0.119338
PVP01_0725200	NADSYN	glutamine-dependent NAD(+) synthetase, putative	5315.8	-1.37574	0.607166	-2.26583	0.0234615	0.119369
PVP01_0111100	null	conserved Plasmodium protein, unknown function	3295.19	0.885019	0.391011	2.26341	0.0236102	0.12002
PVP01_1337600	null	conserved Plasmodium protein, unknown function	3419.32	-0.645483	0.285386	-2.26179	0.0237104	0.120424
PVP01_0000740	null	PIR protein	9.29849	-5.01065	2.21649	-2.26062	0.0237827	0.120685
PVP01_0810700	eIF2beta	eukaryotic translation initiation factor 2 subunit beta, putative	2035.74	-0.562531	0.249005	-2.25911	0.0238764	0.121055
PVP01_0603700	null	PHF5-like protein, putative	1676.79	0.977603	0.432957	2.25797	0.0239475	0.121309
PVP01_0616500	null	OTU domain-containing protein, putative	27897.6	1.07215	0.474991	2.2572	0.0239955	0.121446
PVP01_1267900	null	DEAD/DEAH box helicase, putative	2401.79	-0.667595	0.295852	-2.25652	0.0240382	0.121556
PVP01_0313500	null	serine--tRNA ligase, putative	4388.53	-1.05911	0.469641	-2.25516	0.0241235	0.121881
PVP01_0312200	null	transcription initiation factor IIA subunit 1, putative	401.735	-0.904026	0.401029	-2.25427	0.0241793	0.122056
PVP01_0716200	null	conserved Plasmodium protein, unknown function	1365.06	-0.782804	0.347413	-2.25324	0.0242441	0.122276
PVP01_1108900	null	conserved Plasmodium protein, unknown function	1794.89	-0.715276	0.317576	-2.2523	0.0243035	0.122469
PVP01_1425400	Sel3	selenoprotein, putative	397.96	-0.969164	0.4305	-2.25125	0.0243695	0.122588
PVP01_0831800	null	U4 spliceosomal RNA	202.499	-2.29377	1.01887	-2.25128	0.0243676	0.122588
PVP01_0529100	Pv34	apical merozoite protein	16037.2	1.10765	0.492383	2.24956	0.0244767	0.122927
PVP01_1217700	OCT1	mitochondrial intermediate peptidase, putative	508.923	-0.900748	0.400417	-2.24952	0.0244793	0.122927
PVP01_0313400	null	conserved Plasmodium protein, unknown function	24144.6	0.58288	0.259411	2.24694	0.0246439	0.123434
PVP01_1303000	NAPL	nucleosome assembly protein, putative	5522.36	-0.602221	0.268058	-2.24661	0.0246652	0.123434
PVP01_1338600	null	WD repeat-containing protein, putative	4127.99	-0.708579	0.3154	-2.2466	0.0246655	0.123434
PVP01_1247500	null	conserved Plasmodium protein, unknown function	1619.16	-1.06004	0.471745	-2.24705	0.0246367	0.123434
PVP01_0940300	null	conserved Plasmodium protein, unknown function	525.025	-1.23721	0.551207	-2.24456	0.0247967	0.123984
PVP01_0822400	null	CPSF (cleavage and polyadenylation specific factor), subunit A, putative	3631.45	-0.875809	0.390306	-2.2439	0.0248386	0.124086
PVP01_0919700	null	tRNA m(1)G methyltransferase, putative	342.951	-0.756036	0.337051	-2.24309	0.0248908	0.124239
PVP01_1005500	null	conserved Plasmodium protein, unknown function	6356.14	1.11549	0.497429	2.24251	0.0249286	0.124321
PVP01_1412100	null	meiosis-specific nuclear structural protein 1, putative	9052.67	1.37441	0.61344	2.2405	0.0250587	0.124776
PVP01_1322500	null	conserved Plasmodium protein, unknown function	4854.3	-0.73634	0.32866	-2.24043	0.0250629	0.124776
PVP01_0306300	null	conserved Plasmodium protein, unknown function	666.438	-0.757716	0.338309	-2.23971	0.0251095	0.1249
PVP01_0531900	ARP	asparagine-rich protein	20721.5	1.27755	0.57062	2.23887	0.0251641	0.124957
PVP01_1409800	INT	tyrosine recombinase, putative	1371.8	-1.11957	0.500058	-2.23889	0.0251632	0.124957
PVP01_1135600	null	AP-3 complex subunit beta, putative	7955.33	0.963698	0.430685	2.23759	0.0252478	0.125265
PVP01_0213900	ALP3	actin-like protein, putative	1709.02	-0.634915	0.283896	-2.23644	0.0253233	0.125532
PVP01_1440600	ApiAP2	AP2 domain transcription factor, putative	2023.8	-0.756619	0.338371	-2.23606	0.0253478	0.125546
PVP01_0603100	RPN5	26S proteasome regulatory subunit p55, putative	4525.67	-0.908253	0.406269	-2.23559	0.0253783	0.12559
PVP01_1254300	null	U1 snRNA associated protein, putative	1800.68	-0.823911	0.368603	-2.23522	0.0254026	0.125603
PVP01_1024300	null	conserved Plasmodium protein, unknown function	28512.4	1.49578	0.669369	2.23461	0.0254427	0.125694
PVP01_0712800	null	conserved Plasmodium protein, unknown function	13809.7	1.11666	0.499998	2.23333	0.0255273	0.126004
PVP01_0831300	SF3B1	splicing factor 3B subunit 1, putative	2871.72	-0.70763	0.316923	-2.23281	0.0255613	0.126065
PVP01_1337900	null	conserved Plasmodium protein, unknown function	8436.62	1.03137	0.462093	2.23195	0.0256181	0.126237
PVP01_0513100	null	conserved Plasmodium protein, unknown function	3530.08	0.9624	0.431565	2.23002	0.0257459	0.126759
PVP01_1462800	null	epsin, putative	3861.28	0.917585	0.411557	2.22954	0.0257777	0.126798
PVP01_1007200	null	conserved Plasmodium protein, unknown function	783.25	-0.999806	0.448496	-2.22924	0.0257976	0.126798
PVP01_1424200	MYCBP	C-Myc-binding protein, putative	261.163	1.38926	0.625037	2.22269	0.026237	0.128051
PVP01_1010500	null	DnaJ protein, putative	10721.3	0.802234	0.360965	2.22247	0.0262515	0.128051
PVP01_0707600	null	conserved Plasmodium protein, unknown function	3733.74	0.667461	0.300292	2.2227	0.0262357	0.128051
PVP01_1234100	null	DNA-directed RNA polymerase, alpha subunit, putative	8705.42	0.629064	0.283003	2.22282	0.0262282	0.128051
PVP01_1030700	null	hypothetical protein	2353.42	-0.576422	0.259258	-2.22335	0.026192	0.128051
PVP01_0105100	RF2	peptide chain release factor 2, putative	890.408	-0.683632	0.307391	-2.22398	0.0261497	0.128051
PVP01_0409700	null	conserved Plasmodium protein, unknown function	659.693	-0.740374	0.333058	-2.22296	0.0262186	0.128051
PVP01_0410400	null	conserved Plasmodium protein, unknown function	147.589	-1.22121	0.549406	-2.22278	0.0262309	0.128051
PVP01_0516600	null	DNA helicase, putative	7077.8	-1.2242	0.550619	-2.22332	0.0261944	0.128051
PVP01_1254000	null	conserved Plasmodium protein, unknown function	803.671	-0.665114	0.29945	-2.22112	0.0263427	0.12828
PVP01_0619100	null	Sec1 family protein, putative	3643.85	-0.871368	0.392256	-2.22143	0.0263221	0.12828
PVP01_0922100	null	conserved Plasmodium protein, unknown function	5406.12	1.01849	0.459423	2.21689	0.0266306	0.12948
PVP01_1340700	null	conserved Plasmodium protein, unknown function	143.671	-1.97668	0.891664	-2.21684	0.026634	0.12948
PVP01_0529900	RRF2	ribosome-recycling factor, putative	276.699	0.768805	0.346899	2.21622	0.0266764	0.129577
PVP01_0809700	null	tubulin--tyrosine ligase, putative	4733.1	0.894218	0.403684	2.21515	0.0267501	0.129826
PVP01_0824400	null	conserved Plasmodium protein, unknown function	5268.33	0.819596	0.37007	2.2147	0.0267804	0.129865
PVP01_1114600	null	dynein light chain, putative	885.265	1.1829	0.534513	2.21303	0.0268954	0.130095
PVP01_0609800	null	RAP protein, putative	1058.69	-0.804915	0.363644	-2.21347	0.0268655	0.130095
PVP01_1406000	null	conserved Plasmodium protein, unknown function	670.271	-1.05905	0.478511	-2.21321	0.0268831	0.130095
PVP01_0408200	null	conserved Plasmodium protein, unknown function	1987.89	-1.12373	0.508218	-2.21112	0.0270275	0.130625
PVP01_0911200	null	RNA-binding protein, putative	6096.79	-0.889991	0.402577	-2.21073	0.0270543	0.130646
PVP01_1338700	null	CTP synthase, putative	4446.02	-0.529098	0.239632	-2.20796	0.0272469	0.131422
PVP01_0737700	null	PIR protein	27.8123	-4.52574	2.04991	-2.20777	0.0272603	0.131422
PVP01_1454200	CARP	clustered-asparagine-rich protein, putative	6517.74	1.07853	0.488838	2.20632	0.0273618	0.131801
PVP01_1403300	null	conserved Plasmodium protein, unknown function	2368.11	1.7433	0.790315	2.20583	0.0273959	0.131856
PVP01_1256100	null	acetyl-CoA acetyltransferase, putative	292.217	0.860584	0.390552	2.2035	0.0275592	0.132347
PVP01_1034100	null	Plasmodium exported protein, unknown function	962.879	0.733169	0.332745	2.2034	0.0275666	0.132347
PVP01_0925200	EK	ethanolamine kinase, putative	4607.15	0.62581	0.283993	2.20361	0.0275519	0.132347
PVP01_0729800	null	nucleolar protein Nop52, putative	10669.8	0.753252	0.342062	2.20209	0.0276589	0.13268
PVP01_0923300	null	conserved Plasmodium protein, unknown function	722.151	-0.942838	0.429141	-2.19704	0.0280178	0.134291
PVP01_0802000	null	5.8S ribosomal RNA	18.7531	2.26095	1.03018	2.1947	0.0281848	0.13469
PVP01_1235000	null	conserved Plasmodium protein, unknown function	7776.61	1.23567	0.563141	2.19424	0.0282182	0.13469
PVP01_0408900	null	conserved Plasmodium protein, unknown function	1004.01	-0.675688	0.307956	-2.19411	0.0282276	0.13469
PVP01_0414700	null	conserved Plasmodium protein, unknown function	7642.22	-0.704318	0.321053	-2.19377	0.0282517	0.13469
PVP01_0513500	null	conserved Plasmodium protein, unknown function	2248.11	-0.964036	0.439477	-2.1936	0.0282641	0.13469
PVP01_0010870	null	helicase, putative	170.045	-1.21235	0.552649	-2.19371	0.028256	0.13469
PVP01_0004440	null	PIR protein	43.8093	-4.08348	1.86102	-2.19422	0.0282195	0.13469
PVP01_0411800	SIS1	protein SIS1, putative	1363.54	-0.701587	0.320104	-2.19174	0.028398	0.135106
PVP01_0507800	UBE4B	ubiquitin conjugation factor E4 B, putative	9112.8	-0.769622	0.351105	-2.192	0.0283797	0.135106
PVP01_0826500	null	conserved Plasmodium protein, unknown function	2124.4	-0.787365	0.359341	-2.19114	0.028442	0.135205
PVP01_1411900	null	30S ribosomal protein S15, putative	201.981	-1.12086	0.512002	-2.18918	0.0285838	0.135767
PVP01_0926700	ThrRS	threonine--tRNA ligase, putative	4957.53	-0.710286	0.3246	-2.18819	0.0286556	0.135927
PVP01_0200200	null	PIR protein	72.0351	-2.80953	1.28402	-2.18807	0.0286645	0.135927
PVP01_0214600	null	RNA-binding protein, putative	1691.01	-0.579433	0.264869	-2.18763	0.0286969	0.135934
PVP01_0214300	null	RING zinc finger protein, putative	6302.97	-0.61237	0.279953	-2.18741	0.0287127	0.135934
PVP01_1334400	ABCk2	atypical protein kinase, ABC-1 family, putative	8361.67	-0.723753	0.331411	-2.18385	0.028973	0.137054
PVP01_1312600	null	histidine triad protein, putative	262.091	-0.958705	0.439175	-2.18297	0.0290382	0.13725
PVP01_0702800	SPC3	signal peptidase complex subunit 3, putative	1238.93	-0.939212	0.430484	-2.18176	0.0291274	0.137559
PVP01_1325400	null	calcium-dependent protein kinase, putative	2028.21	0.982993	0.450646	2.1813	0.0291613	0.137607
PVP01_0414100	null	conserved Plasmodium protein, unknown function	7252.37	1.07801	0.49483	2.17855	0.0293648	0.138342
PVP01_1131900	null	conserved Plasmodium protein, unknown function	11415.6	0.641203	0.294286	2.17884	0.0293437	0.138342
PVP01_1107000	null	conserved Plasmodium protein, unknown function	412.606	-1.2917	0.5931	-2.17787	0.0294155	0.138468
PVP01_1249700	TRX1	thioredoxin 1, putative	4495.68	0.84899	0.389888	2.17752	0.0294415	0.138478
PVP01_1025900	SET9	SET domain protein, putative	2129.57	-1.18174	0.542795	-2.17714	0.0294703	0.138501
PVP01_1108400	null	conserved Plasmodium protein, unknown function	1423.37	-0.761841	0.350106	-2.17603	0.029553	0.138777
PVP01_0114600	null	conserved protein, unknown function	1148.09	-1.14222	0.524994	-2.17568	0.0295794	0.138788
PVP01_1301200	null	conserved Plasmodium protein, unknown function	2348.05	-0.758486	0.34894	-2.17368	0.0297289	0.139377
PVP01_1102300	null	U2 small nuclear ribonucleoprotein A', putative	277.249	-1.06071	0.488199	-2.17269	0.0298037	0.139614
PVP01_1110200	GAC	glideosome-associated connector, putative	63906.7	0.782703	0.360416	2.17166	0.0298811	0.139745
PVP01_1126400	NAB2	nuclear polyadenylated RNA-binding protein NAB2, putative	7548.5	0.595635	0.274314	2.17136	0.0299041	0.139745
PVP01_0115000	null	conserved Plasmodium protein, unknown function	1723.16	-0.673645	0.310177	-2.17181	0.02987	0.139745
PVP01_1446000	ELP3	elongator complex protein 3, putative	11196.8	0.906742	0.417859	2.16997	0.0300092	0.140123
PVP01_1210800	null	aminomethyltransferase, putative	1978.11	-0.581304	0.268069	-2.16848	0.0301219	0.140536
PVP01_0320100	PAM18	mitochondrial import inner membrane translocase subunit TIM14, putative	1072.9	1.31568	0.608346	2.16271	0.0305633	0.142481
PVP01_0811700	null	conserved Plasmodium protein, unknown function	478.924	-0.835255	0.386281	-2.1623	0.0305951	0.142515
PVP01_0317900	RALP1	rhoptry-associated leucine zipper-like protein 1	23846.2	1.29676	0.600101	2.1609	0.0307034	0.142836
PVP01_1339700	DDI1	DNA damage-inducible protein 1, putative	7506.58	0.587068	0.271694	2.16077	0.0307135	0.142836
PVP01_0821800	null	conserved Plasmodium protein, unknown function	2694.69	-0.870518	0.402956	-2.16033	0.0307471	0.142878
PVP01_1219200	null	hypothetical protein	3311.46	0.789428	0.365645	2.159	0.0308501	0.143241
PVP01_0914200	DSK2	ubiquitin domain-containing protein DSK2, putative	8775.76	-0.625052	0.289726	-2.15739	0.0309753	0.143363
PVP01_0602400	null	enoyl-CoA hydratase-related protein, putative	1572.1	-0.741102	0.343387	-2.15821	0.0309112	0.143363
PVP01_1259700	null	mitochondrial ribosomal protein S14 precursor, putative	1527.86	-0.741947	0.343821	-2.15795	0.030932	0.143363
PVP01_0704100	ATG3	autophagy-related protein 3, putative	2755.08	-0.755472	0.350159	-2.15751	0.0309657	0.143363
PVP01_0905300	null	WD repeat-containing protein, putative	1287.75	1.28683	0.596856	2.15601	0.0310831	0.143632
PVP01_0607900	null	phospholipid scramblase, putative	3999.06	0.736782	0.341705	2.15619	0.0310685	0.143632
PVP01_1211100	K13	kelch protein K13, putative	7638.51	0.877576	0.407198	2.15516	0.0311492	0.143718
PVP01_0708400	null	helicase SKI2W, putative	1533.31	-0.59394	0.275593	-2.15513	0.0311513	0.143718
PVP01_0406800	null	conserved Plasmodium protein, unknown function	4072.16	-0.771549	0.358077	-2.1547	0.031185	0.143759
PVP01_0218400	null	PIR protein	323.924	4.3102	2.00157	2.15341	0.0312867	0.144113
PVP01_0422700	null	gamete antigen 27/25, putative	1810.81	1.58104	0.73436	2.15295	0.0313229	0.144165
PVP01_0708200	null	FHA domain protein, putative	17333.2	1.01891	0.473355	2.15253	0.0313556	0.144201
PVP01_1459100	null	conserved Plasmodium protein, unknown function	3511.88	2.92139	1.35823	2.15087	0.0314863	0.144553
PVP01_1227100	null	conserved Plasmodium protein, unknown function	20169.7	1.20438	0.559883	2.15113	0.0314659	0.144553
PVP01_1234600	HDA1	histone deacetylase, putative	1635.15	-0.668284	0.310787	-2.15029	0.0315319	0.144553
PVP01_1306100	null	conserved Plasmodium protein, unknown function	5299.82	-0.72462	0.33698	-2.15033	0.031529	0.144553
PVP01_0529700	null	holo-[acyl-carrier-protein] synthase, putative	780.823	-0.955692	0.44462	-2.14946	0.0315979	0.144627
PVP01_1322600	PEPC	phosphoenolpyruvate carboxylase, putative	3845.8	-0.955902	0.444718	-2.14946	0.0315982	0.144627
PVP01_1121400	null	HECT-domain (ubiquitin-transferase), putative	44632.4	0.819586	0.381624	2.14763	0.0317434	0.145114
PVP01_1251400	null	AP-1 complex subunit gamma, putative	2988.38	-0.491372	0.228821	-2.14741	0.031761	0.145114
PVP01_1105000	SKP1	suppressor of kinetochore protein 1, putative	3388.69	-0.527218	0.245541	-2.14717	0.0317797	0.145114
PVP01_0941600	null	conserved Plasmodium protein, unknown function	2366.48	-0.666274	0.310458	-2.1461	0.0318652	0.14539
PVP01_1245500	null	40S ribosomal protein S28e, putative	18011.3	0.599869	0.27956	2.14576	0.0318919	0.145397
PVP01_1021400	null	conserved Plasmodium protein, unknown function	2889.4	0.500827	0.233557	2.14435	0.0320049	0.145797
PVP01_0616200	null	conserved Plasmodium protein, unknown function	910.439	0.776043	0.362223	2.14244	0.0321579	0.146379
PVP01_1136400	P12	6-cysteine protein	30787	1.2545	0.585667	2.142	0.0321934	0.146426
PVP01_0911700	null	ES2 protein, putative	5853.29	0.752535	0.351384	2.14163	0.0322232	0.146446
PVP01_1145400	CAX	cation/H+ antiporter, putative	1699.79	-0.451147	0.210822	-2.13994	0.0323593	0.146949
PVP01_1224200	null	DnaJ protein, putative	4739.8	0.769473	0.359888	2.13809	0.0325091	0.147053
PVP01_0704000	WDR66	WD repeat-containing protein 66, putative	1766.44	0.601249	0.281143	2.13859	0.0324689	0.147053
PVP01_1468700	null	conserved Plasmodium protein, unknown function	1288.7	-0.819787	0.383266	-2.13895	0.0324399	0.147053
PVP01_0608700	null	conserved Plasmodium protein, unknown function	815.303	-0.919998	0.430197	-2.13855	0.032472	0.147053
PVP01_1422400	null	3',5'-cyclic nucleotide phosphodiesterase, putative	172.396	-1.55172	0.725688	-2.13828	0.0324944	0.147053
PVP01_1109500	null	exonuclease, putative	611.467	-0.717488	0.335668	-2.13749	0.0325578	0.147158
PVP01_1419800	null	conserved Plasmodium protein, unknown function	1193.93	1.35764	0.636515	2.13292	0.0329311	0.148555
PVP01_0622100	ERH	enhancer of rudimentary homolog, putative	654.192	-0.796373	0.373388	-2.13283	0.0329388	0.148555
PVP01_0208300	null	conserved Plasmodium protein, unknown function	1509.3	-1.106	0.518652	-2.13246	0.0329694	0.148555
PVP01_1258900	null	conserved Plasmodium protein, unknown function	777.217	-1.15627	0.542219	-2.13248	0.0329676	0.148555
PVP01_1434600	null	conserved Plasmodium protein, unknown function	1181.32	1.29316	0.60653	2.13206	0.0330016	0.148584
PVP01_1109700	null	conserved protein, unknown function	2746.1	0.66243	0.310883	2.1308	0.0331052	0.148935
PVP01_0931900	SR1	serpentine receptor, putative	11217.2	0.958174	0.449853	2.12997	0.0331741	0.149129
PVP01_0004600	null	PIR protein	25.0619	-2.74257	1.2885	-2.1285	0.0332958	0.14956
PVP01_0808100	RPT2	26S protease regulatory subunit 4, putative	10457.6	-0.794701	0.373489	-2.12777	0.0333558	0.149713
PVP01_1023300	null	conserved Plasmodium protein, unknown function	1671.66	1.42536	0.670511	2.12579	0.0335209	0.149989
PVP01_0933500	null	50S ribosomal protein L2, putative	1492.87	-0.641323	0.301603	-2.12638	0.0334716	0.149989
PVP01_1307800	null	conserved protein, unknown function	894.014	-0.730171	0.343465	-2.12589	0.033512	0.149989
PVP01_1315700	null	conserved Plasmodium protein, unknown function	3672.87	-0.983317	0.462502	-2.12608	0.0334964	0.149989
PVP01_1226500	null	conserved Plasmodium protein, unknown function	147.063	1.40576	0.661745	2.12433	0.033643	0.150187
PVP01_1319200	null	aspartyl protease, putative	12196	1.05166	0.494962	2.12473	0.0336095	0.150187
PVP01_0208400	null	pre-rRNA-processing protein TSR2, putative	2020.73	0.999126	0.470293	2.12448	0.0336303	0.150187
PVP01_1324200	null	small nucleolar RNA snoR31	67.6321	-1.31887	0.621018	-2.12373	0.033693	0.150295
PVP01_1427800	null	karyopherin alpha, putative	7675.38	-0.669319	0.31548	-2.12159	0.0338719	0.150867
PVP01_0705900	ClpY	ATP-dependent protease ATPase subunit ClpY, putative	6740.61	-0.879193	0.414405	-2.12158	0.0338733	0.150867
PVP01_0103700	null	erythrocyte membrane-associated antigen, putative	395.938	-0.997834	0.470572	-2.12047	0.0339666	0.151166
PVP01_1416400	null	conserved Plasmodium protein, unknown function	3951.66	0.564088	0.266185	2.11916	0.0340773	0.151542
PVP01_0705000	null	arginase, putative	617.424	0.961148	0.453796	2.11802	0.0341736	0.151737
PVP01_0604400	null	conserved Plasmodium protein, unknown function	2247.77	0.827302	0.390574	2.11817	0.0341605	0.151737
PVP01_1020900	null	conserved Plasmodium protein, unknown function	11536	0.929656	0.439337	2.11604	0.0343413	0.152365
PVP01_0937100	null	conserved Plasmodium protein, unknown function	13071.4	0.931633	0.440631	2.11432	0.0344881	0.152866
PVP01_1206300	null	TBC domain protein, putative	3382.44	-0.695914	0.329178	-2.1141	0.034507	0.152866
PVP01_0304400	DDX51	ATP-dependent RNA helicase DDX51, putative	792.379	-1.02891	0.486858	-2.11336	0.03457	0.153028
PVP01_0947200	ORP1	oocyst rupture protein 1, putative	3373.41	0.78005	0.369159	2.11305	0.0345966	0.153028
PVP01_0808200	null	conserved Plasmodium protein, unknown function	2735.99	0.765128	0.36218	2.11256	0.0346384	0.153096
PVP01_0919600	null	acyl-CoA-binding protein, putative	1159.7	-0.533348	0.252555	-2.11181	0.0347029	0.153264
PVP01_1319000	ATG5	autophagy protein 5, putative	1185.17	-0.837675	0.39672	-2.1115	0.0347291	0.153264
PVP01_0917500	null	conserved Plasmodium protein, unknown function	6553.5	1.2118	0.57502	2.10741	0.0350825	0.154705
PVP01_1465900	null	conserved Plasmodium protein, unknown function	767.505	1.06895	0.507621	2.10581	0.0352209	0.155197
PVP01_0704500	RNaseII	exoribonuclease II, putative	2054.04	-0.663228	0.315064	-2.10506	0.0352862	0.155366
PVP01_0710200	null	GTP-binding protein, putative	1729.08	-0.653315	0.310659	-2.103	0.0354656	0.155855
PVP01_0520800	null	Rab5-interacting protein, putative	349.884	-0.950078	0.451788	-2.10293	0.0354722	0.155855
PVP01_0835600	CSP	circumsporozoite (CS) protein	136.882	-2.10984	1.00332	-2.10286	0.0354779	0.155855
PVP01_1433200	EMC6	ER membrane protein complex subunit 6, putative	631.666	-0.808122	0.384569	-2.10137	0.0356084	0.15631
PVP01_0000060	null	Plasmodium exported protein, unknown function	53.3256	3.02258	1.43876	2.10082	0.0356571	0.156336
PVP01_1145600	DHODH	dihydroorotate dehydrogenase, putative	820.738	-0.715141	0.340432	-2.10069	0.0356684	0.156336
PVP01_0915900	SET7	histone-lysine N-methyltransferase SET7, putative	31907.8	0.866447	0.412879	2.09855	0.0358565	0.157042
PVP01_1235500	null	conserved Plasmodium protein, unknown function	1081.15	-0.719021	0.342977	-2.09641	0.0360455	0.157556
PVP01_0909500	null	heat shock protein DnaJ homologue Pfj2, putative	2854.87	-0.791853	0.377739	-2.0963	0.0360556	0.157556
PVP01_0110400	null	conserved Plasmodium protein, unknown function	4863.27	-1.07102	0.510778	-2.09684	0.0360079	0.157556
PVP01_1448200	null	conserved Plasmodium protein, unknown function	4084.12	-0.830011	0.396013	-2.09592	0.0360894	0.157585
PVP01_0505900	null	translation initiation factor eIF-2B subunit alpha, putative	994.116	-0.778033	0.371314	-2.09535	0.0361398	0.157686
PVP01_1408100	null	DnaJ protein, putative	144.306	-1.48428	0.708822	-2.09401	0.036259	0.158087
PVP01_1009300	null	50S ribosomal protein L12, apicoplast, putative	1772.93	-0.5546	0.264994	-2.09287	0.0363604	0.158291
PVP01_0618600	WDR70	WD repeat-containing protein 70, putative	4369.26	-0.589213	0.281525	-2.09293	0.0363553	0.158291
PVP01_1021100	null	conserved Plasmodium protein, unknown function	2571.49	-0.49738	0.237778	-2.09178	0.036458	0.158596
PVP01_0936900	null	conserved Plasmodium protein, unknown function	5534.19	-1.02758	0.491611	-2.09023	0.0365973	0.159083
PVP01_1206100	WDR16	WD repeat-containing protein 16, putative	1397.54	1.15226	0.551526	2.08922	0.0366884	0.159187
PVP01_1471500	null	Plasmodium exported protein, unknown function	1676.96	1.00336	0.480188	2.08952	0.0366609	0.159187
PVP01_1406300	null	AAR2 protein, putative	982.062	-0.648146	0.310259	-2.08904	0.0367038	0.159187
PVP01_1014200	null	FoP domain-containing protein, putative	19578	0.798687	0.382496	2.08809	0.0367894	0.159439
PVP01_0822600	EG5	kinesin-5, putative	1529.82	-0.930615	0.445884	-2.08712	0.0368772	0.1597
PVP01_0715100	HoMu	RNA-binding protein musashi, putative	1673.83	1.85047	0.88685	2.08656	0.0369275	0.159753
PVP01_1408300	null	conserved Plasmodium protein, unknown function	3086.49	0.954329	0.45741	2.08637	0.0369447	0.159753
PVP01_0106900	MSH2-2	DNA mismatch repair protein MSH2, putative	3028.51	0.830868	0.398481	2.08509	0.0370611	0.159882
PVP01_1248600	null	conserved Plasmodium protein, unknown function	1741.76	-0.638866	0.306364	-2.08532	0.0370407	0.159882
PVP01_0933200	null	conserved Plasmodium protein, unknown function	9512.77	-0.807319	0.387235	-2.08483	0.0370849	0.159882
PVP01_0202700	null	28S ribosomal RNA	4003.42	-1.40873	0.675578	-2.08522	0.0370491	0.159882
PVP01_0307500	null	conserved Plasmodium protein, unknown function	2149.61	1.00397	0.481961	2.08309	0.037243	0.160395
PVP01_0906500	RTCB	tRNA-splicing ligase RtcB, putative	1903.1	0.518628	0.248992	2.08291	0.0372593	0.160395
PVP01_1325500	null	conserved Plasmodium protein, unknown function	1485.97	-0.918984	0.441615	-2.08096	0.0374375	0.161042
PVP01_1416700	MYB1	transcription factor MYB1, putative	3283.62	-0.573342	0.275564	-2.08061	0.0374694	0.16106
PVP01_1238300	DER1-1	derlin-1, putative	1021.94	-0.6138	0.295179	-2.07942	0.0375792	0.161292
PVP01_0004060	null	PIR protein	9.34466	-4.67607	2.24867	-2.07948	0.037573	0.161292
PVP01_1341800	null	radical SAM protein, putative	1239.81	0.895121	0.430654	2.07852	0.0376619	0.161408
PVP01_0912800	null	conserved Plasmodium protein, unknown function	3420.92	0.761106	0.366125	2.07881	0.0376345	0.161408
PVP01_1420300	null	conserved Plasmodium protein, unknown function	6324.52	-0.596096	0.287012	-2.0769	0.0378106	0.161925
PVP01_0107500	RAMA	rhoptry-associated membrane antigen, putative	66836.6	1.13182	0.545247	2.07579	0.0379135	0.162002
PVP01_1412800	M1AAP	M1-family alanyl aminopeptidase, putative	38837.7	0.713014	0.343529	2.07556	0.0379347	0.162002
PVP01_1251000	null	polyprenol reductase, putative	614.113	-1.02567	0.494013	-2.07621	0.0378749	0.162002
PVP01_1439000	null	conserved Plasmodium protein, unknown function	268.438	-1.07726	0.519037	-2.0755	0.0379404	0.162002
PVP01_1471800	null	Plasmodium exported protein, unknown function	673.331	0.923025	0.444932	2.07453	0.0380299	0.162219
PVP01_1227700	null	conserved Apicomplexan protein, unknown function	4285.49	0.785982	0.378906	2.07435	0.0380472	0.162219
PVP01_0529000	RANBP1	ran-specific GTPase-activating protein 1, putative	3320.95	-0.598368	0.28861	-2.07328	0.0381465	0.162403
PVP01_1420600	null	protein phosphatase PP2A regulatory subunit A, putative	3066.3	-0.6669	0.321644	-2.07341	0.0381341	0.162403
PVP01_0806800	null	conserved Plasmodium protein, unknown function	717.59	0.817679	0.394611	2.07212	0.0382547	0.162744
PVP01_1005700	null	AP-1 complex subunit beta, putative	9307.3	-0.690755	0.333703	-2.06997	0.0384552	0.163477
PVP01_0406600	DDX47	ATP-dependent RNA helicase DDX47, putative	964.406	-0.750891	0.362869	-2.06932	0.0385163	0.163543
PVP01_0519800	null	conserved Plasmodium protein, unknown function	4625.21	-1.18329	0.571856	-2.0692	0.0385271	0.163543
PVP01_1311100	ATP4	non-SERCA-type Ca2+ -transporting P-ATPase, putative	8219.84	0.804217	0.388817	2.06837	0.0386055	0.163635
PVP01_0727300	null	serine/threonine protein kinase, putative	2091.3	-0.983743	0.475555	-2.06862	0.0385816	0.163635
PVP01_0827100	HRD3	ubiquitin-protein ligase, putative	2152.56	-0.604842	0.292596	-2.06716	0.0387195	0.163911
PVP01_1144200	null	glyoxalase I, putative	351.397	-0.825462	0.399338	-2.06707	0.0387272	0.163911
PVP01_0916200	null	vivapain-2	11545.6	0.717069	0.346982	2.06659	0.0387732	0.163986
PVP01_0300300	null	PIR protein	500.803	1.72488	0.835186	2.06527	0.0388976	0.164392
PVP01_0008030	null	PIR protein	67.4115	2.59917	1.26002	2.0628	0.0391315	0.164899
PVP01_1008200	null	RNA methyltransferase, putative	494.474	0.902788	0.437633	2.06289	0.0391233	0.164899
PVP01_0722000	null	cyclin-dependent kinases regulatory subunit, putative	3540.56	0.742653	0.359951	2.06321	0.039093	0.164899
PVP01_1014600	COX10	protoheme IX farnesyltransferase, putative	2359.2	-0.62408	0.302481	-2.0632	0.0390933	0.164899
PVP01_1329300	null	conserved Plasmodium protein, unknown function	7441.52	0.827174	0.401059	2.06247	0.0391628	0.164911
PVP01_1408700	null	fork head domain protein, putative	2746.27	-0.618142	0.299853	-2.06148	0.0392571	0.165166
PVP01_0602800	null	conserved Plasmodium protein, unknown function	2176.2	-0.742463	0.360202	-2.06124	0.0392803	0.165166
PVP01_1338900	EMC2	ER membrane protein complex subunit 2, putative	813.137	-0.776268	0.376815	-2.06008	0.0393912	0.165432
PVP01_1028500	MSH6	DNA mismatch repair protein MSH6, putative	9984.02	-0.834265	0.404988	-2.05998	0.0394009	0.165432
PVP01_0618400	null	conserved Plasmodium protein, unknown function	3533.3	0.87066	0.423034	2.05813	0.0395773	0.166053
PVP01_1133600	CRK5	cdc2-related protein kinase 5, putative	4691.06	-1.20176	0.584101	-2.05745	0.0396425	0.166206
PVP01_0206600	null	mitochondrial carrier protein, putative	2618.19	1.07456	0.522699	2.05579	0.039803	0.166517
PVP01_0814000	null	translation initiation factor eIF-2B subunit delta, putative	1872.62	-0.694392	0.337757	-2.05589	0.0397928	0.166517
PVP01_0526100	null	CDGSH iron-sulfur domain-containing protein, putative	762.274	-0.997367	0.48515	-2.05579	0.0398024	0.166517
PVP01_1108500	null	DNase I-like protein, putative	3254.53	-0.685183	0.33337	-2.05532	0.0398481	0.166585
PVP01_0926600	null	conserved Plasmodium protein, unknown function	2012.74	0.648034	0.31541	2.05458	0.0399195	0.166763
PVP01_1242900	null	EF-hand calcium-binding domain-containing protein, putative	16505.4	0.960147	0.467538	2.05363	0.040012	0.167029
PVP01_1017600	PhLP3	phosducin-like protein, putative	15716.8	0.752222	0.366543	2.05221	0.0401497	0.167159
PVP01_0727200	null	conserved Plasmodium protein, unknown function	1517.54	-0.704057	0.343188	-2.05152	0.0402164	0.167159
PVP01_0832200	null	DNA polymerase delta small subunit, putative	1542.59	-0.724733	0.353245	-2.05164	0.0402045	0.167159
PVP01_0948600	null	serine/threonine protein kinase, putative	2993.4	-0.801435	0.390568	-2.05197	0.0401723	0.167159
PVP01_0518000	null	conserved Plasmodium protein, unknown function	975.502	-1.10545	0.538795	-2.05172	0.0401973	0.167159
PVP01_1120800	null	conserved Plasmodium protein, unknown function	346.809	-1.20398	0.586704	-2.05211	0.0401589	0.167159
PVP01_1333100	null	dimethyladenosine transferase, putative	1524.18	-0.585041	0.285293	-2.05066	0.0402997	0.167385
PVP01_1272100	null	PIR protein	23.815	-2.17367	1.06032	-2.05002	0.0403626	0.167526
PVP01_1317200	null	conserved Plasmodium protein, unknown function	4257.29	-0.673688	0.328817	-2.04882	0.0404795	0.167891
PVP01_0616900	null	conserved Plasmodium protein, unknown function	3813.94	-0.969111	0.473604	-2.04625	0.0407318	0.168817
PVP01_1307300	CRMP3	cysteine repeat modular protein 3, putative	857.258	-0.947984	0.463374	-2.04583	0.0407734	0.168868
PVP01_0113200	null	conserved Plasmodium protein, unknown function	2029.49	1.2646	0.618469	2.04473	0.0408812	0.169194
PVP01_0946200	ABCB3	ABC transporter B family member 3, putative	813.88	-0.710049	0.347384	-2.04399	0.0409549	0.169378
PVP01_0835200	EF-Ts	elongation factor ts, putative	267.982	-1.11714	0.546853	-2.04286	0.0410665	0.169718
PVP01_0105000	null	conserved Plasmodium protein, unknown function	12915.3	0.80201	0.392748	2.04205	0.0411467	0.169928
PVP01_1310900	MCM5	DNA replication licensing factor MCM5, putative	8391.51	-0.608763	0.298173	-2.04165	0.0411867	0.169972
PVP01_0002930	null	PIR protein	10.8814	3.3197	1.62722	2.0401	0.0413401	0.170202
PVP01_1119700	null	cullin-like protein, putative	5243.26	-0.549682	0.269543	-2.03931	0.0414187	0.170202
PVP01_1122700	null	pyruvate kinase, putative	9016.74	-0.744672	0.365053	-2.0399	0.04136	0.170202
PVP01_1412200	null	alternative splicing regulator, putative	329.586	-0.752797	0.368986	-2.04018	0.0413328	0.170202
PVP01_1330700	null	conserved Plasmodium protein, unknown function	217.98	-1.08341	0.531247	-2.03938	0.0414124	0.170202
PVP01_0724900	null	monocarboxylate transporter, putative	4090.61	-1.25308	0.614057	-2.04065	0.0412856	0.170202
PVP01_1328400	null	conserved Plasmodium protein, unknown function	3586.74	0.827147	0.405858	2.03802	0.0415477	0.170611
PVP01_0832800	ClpP	ATP-dependent Clp protease proteolytic subunit, putative	1153	-0.938753	0.460732	-2.03753	0.0415974	0.170694
PVP01_0313300	CDPK4	calcium-dependent protein kinase 4, putative	9291.68	0.703541	0.345605	2.03568	0.0417825	0.171332
PVP01_1147300	null	conserved Plasmodium protein, unknown function	5051.33	0.66182	0.325374	2.03403	0.0419488	0.171771
PVP01_0303600	null	conserved Plasmodium protein, unknown function	3030.89	-0.562738	0.276633	-2.03424	0.0419275	0.171771
PVP01_1219000	null	conserved Plasmodium protein, unknown function	1098.31	-1.02457	0.503915	-2.03323	0.0420297	0.171859
PVP01_1252700	KIN	serine/threonine protein kinase KIN, putative	217.762	-1.21524	0.597684	-2.03325	0.0420269	0.171859
PVP01_1264700	tRIP	tRNA import protein tRIP, putative	3057.27	-0.497402	0.244673	-2.03293	0.0420596	0.17186
PVP01_0725100	null	conserved Plasmodium protein, unknown function	188.342	-0.933372	0.459246	-2.0324	0.0421133	0.171958
PVP01_1402000	null	hypothetical protein	703.474	1.41265	0.695455	2.03126	0.0422286	0.172307
PVP01_0907900	null	nucleic acid binding protein, putative	7874.93	-0.568911	0.280183	-2.0305	0.0423062	0.172502
PVP01_0513200	PK1	protein kinase 1, putative	4889.05	0.998043	0.49226	2.02747	0.0426145	0.173575
PVP01_0003150	null	PIR protein	480.93	0.899091	0.443551	2.02703	0.0426592	0.173575
PVP01_1410700	VPS18	vacuolar protein sorting-associated protein 18, putative	2331.4	-0.524769	0.258884	-2.02704	0.0426584	0.173575
PVP01_0528800	null	conserved Plasmodium protein, unknown function	2635.78	-0.777744	0.383914	-2.02583	0.0427822	0.173953
PVP01_0802200	null	RNA-binding protein, putative	3318.68	-0.550806	0.272055	-2.02461	0.042907	0.174216
PVP01_1336800	MCMBP	mini-chromosome maintenance complex-binding protein, putative	4318.9	-0.905519	0.447196	-2.02488	0.0428797	0.174216
PVP01_1325000	null	small nucleolar RNA snoR25	53.3116	-1.28634	0.635564	-2.02393	0.0429775	0.17438
PVP01_1229800	DHFS-FPGS	dihydrofolate synthase/folylpolyglutamate synthase, putative	2834.05	-0.695745	0.343873	-2.02326	0.043046	0.174535
PVP01_0707000	null	conserved Plasmodium protein, unknown function	9375.44	0.894441	0.442381	2.02188	0.0431887	0.174869
PVP01_0613200	PPO	protoporphyrinogen oxidase, putative	5950.09	-0.9208	0.455395	-2.02198	0.0431784	0.174869
PVP01_0009220	null	PIR protein	73.215	-1.33054	0.658175	-2.02156	0.0432223	0.174883
PVP01_0617000	null	conserved Plasmodium protein, unknown function	308.661	-1.33059	0.658545	-2.02049	0.0433321	0.175205
PVP01_0825500	null	conserved Plasmodium protein, unknown function	2904.11	0.708834	0.350952	2.01975	0.0434098	0.175396
PVP01_1245100	null	conserved Plasmodium protein, unknown function	10504.5	1.09283	0.541334	2.01877	0.0435116	0.175685
PVP01_1268500	CPSF3	cleavage and polyadenylation specificity factor subunit 3, putative	637.533	-0.905892	0.449082	-2.01721	0.0436735	0.176216
PVP01_1311500	null	eukaryotic translation initiation factor eIF2A, putative	3906.39	-0.576178	0.285922	-2.01516	0.0438882	0.176959
PVP01_1223100	null	conserved Plasmodium protein, unknown function	10768.3	0.957636	0.475426	2.01427	0.0439813	0.177211
PVP01_0102600	SEMP1	small exported membrane protein 1, putative	1814.29	1.06722	0.530324	2.01239	0.0441793	0.177706
PVP01_1430100	ABCK1	ABC1 family, putative	5393.24	0.921154	0.457779	2.01222	0.0441963	0.177706
PVP01_0103300	null	conserved Plasmodium protein, unknown function	2791.88	0.588266	0.292266	2.01277	0.0441383	0.177706
PVP01_1444700	null	RAP protein, putative	1231.73	-0.618202	0.307566	-2.00998	0.0444331	0.178534
PVP01_0915000	null	GTPase-activating protein, putative	19242.6	0.895004	0.44547	2.00912	0.0445241	0.178652
PVP01_1426600	null	ABC transporter F family member 1, putative	1208.01	-1.0002	0.497823	-2.00915	0.0445216	0.178652
PVP01_0824900	CTRP	circumsporozoite- and TRAP-related protein, putative	161.922	-1.09329	0.544409	-2.00821	0.0446205	0.178833
PVP01_1272600	null	PIR protein	18.6416	-2.36949	1.17996	-2.00811	0.0446311	0.178833
PVP01_1453600	null	mRNA methyltransferase, putative	4038.38	-0.916699	0.456674	-2.00734	0.0447138	0.179041
PVP01_0831700	null	activator of Hsp90 ATPase, putative	1265.27	0.717923	0.35774	2.00683	0.0447677	0.179083
PVP01_0416700	null	conserved Plasmodium protein, unknown function	5704.05	-0.95234	0.47459	-2.00666	0.0447863	0.179083
PVP01_0605300	null	flagellar outer arm dynein-associated protein, putative	2012.96	0.770468	0.384174	2.00552	0.0449074	0.179444
PVP01_0530400	null	conserved Plasmodium protein, unknown function	5860.15	1.0672	0.532493	2.00415	0.0450536	0.179787
PVP01_0000230	null	PIR protein	39.1333	-1.47152	0.734242	-2.00414	0.0450556	0.179787
PVP01_1137800	SWIB	SWIB/MDM2 domain-containing protein, putative	1551.39	-0.719265	0.359034	-2.00333	0.0451418	0.180008
PVP01_1341400	PRP38B	pre-mRNA-splicing factor 38B, putative	11489.3	-0.458106	0.228913	-2.00122	0.045369	0.180665
PVP01_0316800	null	conserved Plasmodium protein, unknown function	7841.49	-1.01135	0.505353	-2.00127	0.0453637	0.180665
PVP01_1438700	null	cell cycle associated protein, putative	6655.37	-0.888186	0.444263	-1.99923	0.045583	0.181392
PVP01_1271200	null	Plasmodium exported protein, unknown function	1126.13	1.66607	0.833847	1.99805	0.0457111	0.181777
PVP01_0614200	null	conserved Plasmodium protein, unknown function	886.608	-0.631177	0.316055	-1.99705	0.0458202	0.182086
PVP01_1258600	HRD3	ubiquitin-protein ligase, putative	1622.41	-0.835843	0.418734	-1.99612	0.0459209	0.182361
PVP01_1240700	PPKL	protein phosphatase containing kelch-like domains, putative	4895.16	-0.644079	0.322841	-1.99503	0.0460391	0.182705
PVP01_0901400	null	hypothetical protein	13.6797	-5.00523	2.50926	-1.9947	0.0460756	0.182725
PVP01_0003010	null	PIR protein	73.3183	-2.18917	1.09771	-1.99431	0.0461187	0.18277
PVP01_0407700	null	AP-2 complex subunit sigma, putative	2334.51	0.938978	0.471046	1.99339	0.0462189	0.182792
PVP01_0409300	RPB2	DNA-directed RNA polymerase II subunit RPB2, putative	5301.55	-0.635232	0.318648	-1.99352	0.0462043	0.182792
PVP01_0008620	null	PIR protein, pseudogene	9.12283	-3.56602	1.78857	-1.99379	0.0461753	0.182792
PVP01_1133200	null	conserved Plasmodium protein, unknown function	1993.32	0.763229	0.383095	1.99227	0.0463413	0.183151
PVP01_0000180	null	Plasmodium exported protein, unknown function	72.6523	2.24295	1.12616	1.99167	0.0464069	0.183285
PVP01_0913900	PRL	protein tyrosine phosphatase, putative	1741.42	1.01377	0.509254	1.9907	0.0465139	0.183582
PVP01_0305500	null	V-type proton ATPase subunit B, putative	4932.93	-0.520881	0.261738	-1.99009	0.0465815	0.183599
PVP01_1443600	null	conserved Plasmodium protein, unknown function	1808.78	-0.521919	0.262235	-1.99027	0.046561	0.183599
PVP01_0605700	null	ribosomal silencing factor RsfS, putative	337.746	-0.796531	0.400418	-1.98925	0.0466736	0.183837
PVP01_0206300	PSOP24	secreted ookinete protein, putative	1049.6	-0.855698	0.430358	-1.98834	0.046774	0.183982
PVP01_0208800	null	conserved Plasmodium protein, unknown function	6279.04	-0.97632	0.490973	-1.98854	0.0467517	0.183982
PVP01_1028300	null	conserved Plasmodium protein, unknown function	3962.81	0.586075	0.294803	1.98802	0.0468095	0.183997
PVP01_0001910	null	PIR protein	348.93	1.6581	0.834441	1.98708	0.0469133	0.184279
PVP01_1222200	null	SAM-dependent RNA methyltransferase, putative	566.342	0.60891	0.306495	1.98669	0.0469569	0.184326
PVP01_1218200	null	RanBPM and CLTH-like protein, putative	4925.11	-0.46027	0.231714	-1.98637	0.0469924	0.18434
PVP01_0317800	null	PelOta protein homologue, putative	5249.02	0.869712	0.438121	1.9851	0.0471337	0.184769
PVP01_0713500	UBC9	SUMO-conjugating enzyme UBC9, putative	1369.33	-0.703284	0.354629	-1.98315	0.0473504	0.185368
PVP01_0724600	null	protein kinase, putative	8725.8	-0.818289	0.41257	-1.9834	0.0473232	0.185368
PVP01_1405700	NIF1	NLI interacting factor-like phosphatase, putative	2253.67	-0.650011	0.328105	-1.98111	0.0475793	0.186138
PVP01_1434800	null	serine--tRNA ligase, putative	522.703	-0.82886	0.418487	-1.98061	0.0476348	0.186229
PVP01_0011020	null	conserved Plasmodium protein, unknown function	180.688	-0.834374	0.421529	-1.9794	0.0477708	0.186635
PVP01_1118500	null	tetratricopeptide repeat protein, putative	23433.2	0.822159	0.415533	1.97856	0.0478652	0.186752
PVP01_1425000	CDF	cation diffusion facilitator family protein, putative	2809.76	-0.489981	0.247625	-1.97872	0.0478475	0.186752
PVP01_0829900	null	phosphoglycerate mutase, putative	8193.11	0.769634	0.389051	1.97824	0.0479021	0.18677
PVP01_0943700	null	alpha/beta hydrolase, putative	3687.4	0.563355	0.28514	1.97571	0.0481875	0.187756
PVP01_1405300	null	conserved Plasmodium protein, unknown function	2662	0.837551	0.423994	1.97538	0.0482247	0.187775
PVP01_1344900	CPPED1	serine/threonine protein phosphatase CPPED1, putative	3454.42	-0.649424	0.328813	-1.97506	0.0482616	0.187792
PVP01_0700500	RBP2e	reticulocyte binding protein 2e, pseudogene	29096.8	2.72373	1.38059	1.97287	0.0485101	0.188253
PVP01_0933900	null	conserved Plasmodium protein, unknown function	2456.29	0.829839	0.42052	1.97336	0.0484544	0.188253
PVP01_0732700	null	histidine--tRNA ligase, putative	259.565	-0.671714	0.340423	-1.97317	0.0484757	0.188253
PVP01_0312300	null	conserved Plasmodium protein, unknown function	1967.4	-0.848059	0.429814	-1.97308	0.0484861	0.188253
PVP01_1219900	null	MSP7-like protein	5873.34	0.984654	0.499266	1.97221	0.0485862	0.188422
PVP01_1258000	GEST	gamete egress and sporozoite traversal protein, putative	12322.2	1.08226	0.549196	1.97063	0.0487661	0.188614
PVP01_1205300	null	conserved Plasmodium protein, unknown function	8579.45	-0.872603	0.442778	-1.97075	0.0487529	0.188614
PVP01_0938500	null	30S ribosomal protein S14, putative	744.246	-1.05419	0.534798	-1.97119	0.0487024	0.188614
PVP01_1431900	null	U1 spliceosomal RNA	755.244	-1.63217	0.828172	-1.97081	0.0487458	0.188614
PVP01_0618700	null	DNA binding protein Myb2, putative	6186.15	-0.669772	0.340057	-1.96959	0.0488858	0.188951
PVP01_0715000	null	methyltransferase, putative	4042.56	0.994737	0.505126	1.96928	0.0489204	0.188959
PVP01_0733800	KSH1	protein kish, putative	288.275	-1.22355	0.62149	-1.96873	0.0489837	0.189077
PVP01_0904600	NOT1	CCR4-NOT transcription complex subunit 1, putative	5259.53	-0.786363	0.399521	-1.96826	0.0490378	0.18916
PVP01_1466500	null	conserved Plasmodium protein, unknown function	1880.65	0.587027	0.298445	1.96695	0.0491887	0.189323
PVP01_1108800	PNKP	bifunctional polynucleotide phosphatase/kinase, putative	1064.69	-0.567897	0.288712	-1.967	0.0491832	0.189323
PVP01_1113800	null	Sas10 domain-containing protein, putative	2207.09	-0.712729	0.362387	-1.96676	0.0492108	0.189323
PVP01_1211000	null	conserved Plasmodium protein, unknown function	8122.29	-1.06684	0.542303	-1.96725	0.0491547	0.189323
PVP01_0111700	null	conserved Plasmodium protein, unknown function	1919.51	0.870503	0.442783	1.96598	0.0493009	0.189507
PVP01_0907800	null	U6 snRNA-associated Sm-like protein LSm4, putative	652.167	-0.700732	0.356511	-1.96553	0.0493534	0.189507
PVP01_0007810	null	PIR protein	27.2085	-3.13325	1.59413	-1.9655	0.049357	0.189507
PVP01_0000120	TRAG27	tryptophan-rich protein	452.283	1.10729	0.563585	1.96472	0.0494464	0.189599
PVP01_1241600	null	conserved Plasmodium protein, unknown function	463.131	-0.994773	0.506294	-1.96481	0.049436	0.189599
PVP01_1301300	null	ATP-dependent RNA helicase, putative	1988.85	-0.906497	0.461723	-1.96329	0.0496124	0.19011
PVP01_1233700	null	GTPase-activating protein, putative	4380.45	-0.467179	0.238036	-1.96264	0.0496881	0.190274
PVP01_1426300	null	60S ribosomal protein L13, putative	8023.03	-0.740011	0.377856	-1.95845	0.0501775	0.19202
PVP01_1252900	null	tRNA intron endonuclease, putative	476.254	-1.13028	0.577213	-1.95817	0.0502103	0.19202
PVP01_1319400	null	conserved Plasmodium protein, unknown function	1342.54	-0.781446	0.399402	-1.95654	0.0504015	0.192369
PVP01_1346500	RPN6	26S proteasome regulatory subunit RPN6, putative	8374.45	-0.811171	0.414503	-1.95697	0.0503507	0.192369
PVP01_0710100	null	conserved Plasmodium protein, unknown function	2440.04	-0.935398	0.478041	-1.95673	0.0503789	0.192369
PVP01_0623400	null	Plasmodium exported protein, unknown function	110.512	1.7646	0.90231	1.95565	0.0505062	0.192642
PVP01_0509400	null	conserved Plasmodium protein, unknown function	585.821	-0.647528	0.331577	-1.95287	0.0508347	0.193767
PVP01_0422500	null	conserved Plasmodium protein, unknown function	943.563	-0.79191	0.405724	-1.95184	0.0509568	0.193977
PVP01_0701700	null	conserved Plasmodium protein, unknown function	3513.92	-0.818193	0.419181	-1.95188	0.0509519	0.193977
PVP01_0003330	null	PIR protein	22.3327	-3.82428	1.96029	-1.95087	0.0510725	0.19429
PVP01_1437700	null	conserved Plasmodium protein, unknown function	1122.58	-0.563553	0.289227	-1.94848	0.0513574	0.195246
PVP01_0521300	null	conserved Plasmodium protein, unknown function	753.711	0.860022	0.441734	1.94692	0.0515438	0.195721
PVP01_0837300	null	exportin-1, putative	8483.16	-0.500399	0.257027	-1.94687	0.05155	0.195721
PVP01_1237900	null	conserved Plasmodium protein, unknown function	2157.71	-0.476476	0.244826	-1.94618	0.0516333	0.195814
PVP01_0008090	null	PIR protein	22.3689	-2.71445	1.39481	-1.9461	0.0516422	0.195814
PVP01_0116200	null	zinc finger protein, putative	5661	0.576826	0.296596	1.94482	0.051797	0.196128
PVP01_0809400	ZNF2	zinc finger protein, putative	899.395	-0.821362	0.422387	-1.94457	0.0518265	0.196128
PVP01_0731000	M18AAP	M18 aspartyl aminopeptidase, putative	1530.72	-1.02984	0.529478	-1.94502	0.0517728	0.196128
PVP01_1241300	null	potassium channel, putative	3371.64	0.604157	0.31081	1.94381	0.0519178	0.196281
PVP01_0809000	DPH5	diphthine methyl ester synthase, putative	1868.44	0.594601	0.305916	1.94367	0.0519349	0.196281
PVP01_1108600	DOA1	polyubiquitin binding protein, putative	3982.62	-0.665144	0.342479	-1.94214	0.0521196	0.196851
PVP01_0514800	null	conserved protein, unknown function	7189.11	-0.477462	0.245965	-1.94118	0.0522366	0.197164
PVP01_1240100	NIP7	60S ribosome subunit biogenesis protein NIP7, putative	244.362	-1.12783	0.581252	-1.94035	0.0523372	0.197415
PVP01_0728900	MSP1	merozoite surface protein 1	120169	1.16051	0.598352	1.93952	0.0524385	0.19754
PVP01_0505400	null	conserved Plasmodium protein, unknown function	3119.86	-0.60409	0.311457	-1.93956	0.0524334	0.19754
PVP01_0524200	null	Plasmodium exported protein (PHIST), unknown function	1946.34	1.22458	0.631533	1.93906	0.0524936	0.197619
PVP01_0405900	null	conserved Plasmodium protein, unknown function	11626.9	1.02503	0.528765	1.93853	0.052558	0.197687
PVP01_1145200	null	phenylalanine--tRNA ligase, putative	313.714	-1.07181	0.55295	-1.93836	0.0525799	0.197687
PVP01_1024200	PI4K	phosphatidylinositol 4-kinase, putative	7365.07	-0.785643	0.405519	-1.93738	0.0526992	0.198007
PVP01_0509000	null	SAYSvFN domain-containing protein, putative	1349.6	-0.682376	0.352488	-1.93589	0.0528817	0.198564
PVP01_1263400	null	gamma-tubulin complex component, putative	1568.62	-0.620431	0.320621	-1.93509	0.0529788	0.198799
PVP01_1246000	null	snRNA-activating protein complex subunit 3, putative	1040.09	-0.9132	0.472029	-1.93463	0.0530363	0.198886
PVP01_1103200	ERCC4	DNA repair endonuclease, putative	1429.19	-0.733653	0.379487	-1.93328	0.0532019	0.199378
PVP01_1447400	null	conserved Plasmodium protein, unknown function	57355.3	0.887833	0.459438	1.93243	0.0533064	0.19964
PVP01_1458900	DBP9	ATP-dependent RNA helicase DBP9, putative	1609.68	-0.719703	0.372852	-1.93026	0.0535743	0.200514
PVP01_0933100	null	nucleic acid binding protein, putative	1969.2	0.866079	0.448841	1.92959	0.0536577	0.200696
PVP01_MIT02200	null	unspecified product	18.0465	-4.88227	2.53119	-1.92884	0.0537505	0.200914
PVP01_1229100	null	conserved Plasmodium protein, unknown function	4295.97	0.906527	0.470286	1.92761	0.0539038	0.201357
PVP01_0813900	null	conserved Plasmodium protein, unknown function	11084.4	0.905718	0.47001	1.92702	0.0539772	0.201501
PVP01_1126700	null	leucine--tRNA ligase, putative	5414.97	-0.570621	0.296461	-1.92478	0.0542571	0.202285
PVP01_1319700	null	ribosomal protein L15, putative	2257.49	-0.954888	0.496051	-1.92498	0.0542321	0.202285
PVP01_1255500	null	pre-mRNA-splicing factor CWF18, putative	2172.82	0.485548	0.252301	1.92448	0.0542943	0.202293
PVP01_1215800	null	serine/threonine protein kinase, putative	618.373	-0.825091	0.429003	-1.92327	0.0544455	0.202726
PVP01_1329900	null	conserved Plasmodium protein, unknown function	2910.25	-0.969029	0.504306	-1.92151	0.0546672	0.203421
PVP01_0516900	FCF1	rRNA-processing protein FCF1, putative	799.748	-0.605936	0.315393	-1.92121	0.0547053	0.203432
PVP01_1149500	null	PIR protein	40.9503	1.66793	0.870062	1.91703	0.0552345	0.205268
PVP01_1339900	null	aldo-keto reductase, putative	2407.85	-0.484821	0.253063	-1.91581	0.0553891	0.205669
PVP01_1258700	null	conserved Plasmodium protein, unknown function	3395.77	-0.73797	0.385238	-1.91562	0.0554133	0.205669
PVP01_1334800	null	conserved Plasmodium protein, unknown function	2978.7	0.716509	0.374116	1.91521	0.0554659	0.205732
PVP01_1145500	TEX1	trophozoite exported protein 1, putative	1447.35	-0.486619	0.25414	-1.91477	0.0555219	0.205808
PVP01_0621900	DYN2	dynamin-like protein, putative	7691.81	1.02516	0.535586	1.91409	0.0556082	0.205996
PVP01_0512100	null	phosphorylated CTD interacting factor 1 WW domain-containing protein, putative	1126.54	-0.56996	0.298077	-1.91212	0.0558603	0.206798
PVP01_1104900	null	U1 small nuclear ribonucleoprotein, putative	3085.35	-0.456463	0.238821	-1.91132	0.0559633	0.206914
PVP01_1023900	null	conserved Plasmodium protein, unknown function	9542.9	-0.956093	0.500175	-1.91152	0.0559381	0.206914
PVP01_1244200	null	conserved Plasmodium protein, unknown function	236.642	1.31362	0.687868	1.90969	0.0561725	0.207423
PVP01_0002390	null	PIR protein	42.7553	-3.49357	1.82919	-1.9099	0.0561456	0.207423
PVP01_0608900	null	conserved Plasmodium protein, unknown function	1550.5	1.09648	0.574492	1.90861	0.056313	0.207677
PVP01_1251500	HlyIII	hemolysin III, putative	4192.59	0.748742	0.392292	1.90864	0.0563092	0.207677
PVP01_1428400	null	RNA-binding protein, putative	4037.79	-0.56913	0.29825	-1.90823	0.056361	0.207721
PVP01_1031800	null	conserved Plasmodium protein, unknown function	5308.56	0.575824	0.301851	1.90765	0.0564368	0.207869
PVP01_0808500	NOP5	nucleolar protein 5, putative	633.588	-0.811868	0.425705	-1.90712	0.0565056	0.20799
PVP01_0720000	null	conserved Plasmodium protein, unknown function	1114.3	-0.556656	0.292108	-1.90565	0.0566958	0.208557
PVP01_1237800	IF1	translation initiation factor IF-1, putative	1688.72	-0.622931	0.326947	-1.90529	0.0567419	0.208594
PVP01_1437100	AP2-MU	AP-2 complex subunit mu, putative	1519.12	-0.921623	0.483858	-1.90474	0.0568143	0.208728
PVP01_1410200	PPM6	protein phosphatase PPM6, putative	4336.77	0.775021	0.407143	1.90356	0.0569674	0.208969
PVP01_1461200	null	N-alpha-acetyltransferase 15, NatA auxiliary subunit, putative	5152.79	-0.514296	0.270198	-1.9034	0.0569883	0.208969
PVP01_1301000	null	conserved Plasmodium protein, unknown function	36.443	-1.45992	0.766896	-1.90368	0.0569517	0.208969
PVP01_1030800	null	hypothetical protein	3365.86	1.05342	0.553706	1.90249	0.0571075	0.209274
PVP01_0613000	DHHC10	palmitoyltransferase DHHC10, putative	7065.64	1.07459	0.564933	1.90216	0.0571506	0.209299
PVP01_1464300	null	conserved Plasmodium protein, unknown function	1759.4	0.616046	0.323975	1.90152	0.0572336	0.209471
PVP01_0714400	MFS2	major facilitator superfamily domain-containing protein, putative	16334.2	0.849884	0.447398	1.89961	0.0574837	0.209591
PVP01_1017200	AP2-O2	AP2 domain transcription factor AP2-O2, putative	4909.65	-0.645448	0.339749	-1.89978	0.0574616	0.209591
PVP01_1006800	MCM3	DNA replication licensing factor MCM3, putative	7019.2	-0.653819	0.344026	-1.90049	0.0573684	0.209591
PVP01_0412000	null	leucyl/phenylalanyl-tRNA--protein transferase, putative	2932.69	-0.820834	0.432001	-1.90007	0.0574236	0.209591
PVP01_0924400	SMC5	structural maintenance of chromosomes protein 5, putative	9507.67	-0.862579	0.453949	-1.90017	0.0574112	0.209591
PVP01_1124700	null	conserved Plasmodium protein, unknown function	543.153	-0.890447	0.468495	-1.90065	0.0573473	0.209591
PVP01_1104800	null	conserved Plasmodium protein, unknown function	1411.79	0.985049	0.518832	1.89859	0.0576186	0.209951
PVP01_0721100	null	glutamine synthetase, putative	6632.77	0.78691	0.414652	1.89776	0.057728	0.210217
PVP01_1210900	PRPF4	U4/U6 small nuclear ribonucleoprotein PRP4, putative	1099.67	-0.609381	0.321226	-1.89705	0.0578219	0.210412
PVP01_1418000	MCM4	DNA replication licensing factor MCM4, putative	9742.37	-0.642138	0.338537	-1.8968	0.0578541	0.210412
PVP01_0918400	MLH	DNA mismatch repair protein MLH, putative	4351.61	-0.543997	0.286972	-1.89565	0.0580067	0.210834
PVP01_0311700	null	phosphopantothenate--cysteine ligase, putative	1362.42	-0.506551	0.267264	-1.89532	0.0580498	0.210858
PVP01_0914500	GloI	glyoxalase I, putative	1886.63	-0.684969	0.36158	-1.89438	0.0581748	0.21118
PVP01_1254500	BET1	SNARE protein, putative	1936.35	-0.648582	0.342478	-1.89379	0.0582527	0.211198
PVP01_0414600	null	monocarboxylate transporter, putative	466.486	-0.97444	0.514477	-1.89404	0.0582197	0.211198
PVP01_0304100	DPAP3	dipeptidyl aminopeptidase 3, putative	15420.5	1.15595	0.610534	1.89334	0.058312	0.211243
PVP01_0905700	null	calcium/calmodulin-dependent protein kinase, putative	11244.4	0.883995	0.467148	1.89233	0.0584476	0.211243
PVP01_0917700	UCH54	deubiquinating/deneddylating enzyme, putative	2373.74	-0.575819	0.304215	-1.8928	0.0583842	0.211243
PVP01_0725000	null	conserved Plasmodium protein, unknown function	3144.38	-0.649534	0.343146	-1.89288	0.0583741	0.211243
PVP01_1452200	null	bromodomain protein, putative	5329.74	-0.739076	0.390562	-1.89234	0.058446	0.211243
PVP01_1124400	SMS2	sphingomyelin synthase 2, putative	1717.37	1.1935	0.631099	1.89115	0.0586049	0.211336
PVP01_1131800	null	conserved Plasmodium protein, unknown function	8068.6	1.07678	0.56945	1.8909	0.0586371	0.211336
PVP01_0904700	null	conserved Plasmodium protein, unknown function	455.156	1.02405	0.541305	1.89181	0.058516	0.211336
PVP01_1137400	null	conserved Plasmodium protein, unknown function	30177.8	0.901881	0.476993	1.89076	0.0586557	0.211336
PVP01_0942900	null	conserved Plasmodium protein, unknown function	148.796	-1.04504	0.552499	-1.89147	0.0585615	0.211336
PVP01_1226300	null	proteasome subunit beta type-7, putative	4699.32	-0.606827	0.321381	-1.88819	0.0590005	0.212446
PVP01_0417000	null	serine-repeat antigen 3 (SERA)	17047.5	-1.4296	0.757313	-1.88772	0.0590637	0.212541
PVP01_1415800	null	TFIIH basal transcription factor subunit, putative	2501.96	-0.526033	0.278849	-1.88644	0.0592357	0.212915
PVP01_1214500	null	nucleolar complex protein 2, putative	2065.61	-0.606113	0.321307	-1.8864	0.0592412	0.212915
PVP01_1303700	null	conserved Plasmodium protein, unknown function	823.946	-0.663764	0.352174	-1.88476	0.0594621	0.213577
PVP01_1033200	CAF1	chromosome assembly factor 1, putative	2436.55	-0.67441	0.35803	-1.88367	0.0596099	0.213733
PVP01_1126200	null	EGF-like membrane protein, putative	1540.97	-0.799871	0.424646	-1.88362	0.0596165	0.213733
PVP01_1107900	P92	6-cysteine protein	2578.12	-1.38157	0.733349	-1.88392	0.0595757	0.213733
PVP01_0001600	null	PIR protein	266.38	1.40576	0.74668	1.88268	0.0597432	0.214055
PVP01_0004640	null	PIR protein, pseudogene	10.5685	3.45563	1.83595	1.8822	0.059809	0.214066
PVP01_0212900	NFS	cysteine desulfurase, putative	1230.58	0.727239	0.386395	1.88212	0.0598203	0.214066
PVP01_1415200	null	conserved Plasmodium protein, unknown function	753.296	-0.596564	0.317091	-1.88136	0.0599225	0.2143
PVP01_0000170	TRAG32	tryptophan-rich protein	3397.58	0.972356	0.517286	1.87973	0.0601454	0.214964
PVP01_1455600	null	conserved Plasmodium protein, unknown function	6623.41	-0.679507	0.361768	-1.87829	0.060341	0.21553
PVP01_0924000	null	translation elongation factor EF-1, subunit alpha, putative	9261.96	-0.697535	0.371493	-1.87765	0.0604286	0.21571
PVP01_0726600	null	conserved Plasmodium protein, unknown function	1487.96	0.816385	0.434922	1.87708	0.0605066	0.215855
PVP01_0624900	null	PIR protein	180.238	-1.67414	0.892129	-1.87657	0.0605768	0.215973
PVP01_1011700	TAF10	transcription initiation factor TFIID subunit 10, putative	1644.11	0.738003	0.393362	1.87614	0.0606359	0.21605
PVP01_1132400	null	ras GTPAse, putative	1915.08	0.644886	0.343808	1.87572	0.0606943	0.216074
PVP01_1128500	null	conserved Plasmodium protein, unknown function	1622.02	-0.740154	0.394633	-1.87555	0.0607171	0.216074
PVP01_0817000	null	conserved Plasmodium protein, unknown function	1521.27	-0.783782	0.418231	-1.87404	0.0609248	0.21668
PVP01_0406400	null	conserved Plasmodium protein, unknown function	2693.4	-0.883287	0.471982	-1.87144	0.0612837	0.217823
PVP01_1456100	null	COPI associated protein, putative	2804.83	0.801798	0.428629	1.87061	0.0613989	0.218098
PVP01_0728000	null	conserved protein, unknown function	279.126	0.881546	0.471555	1.86944	0.0615613	0.218541
PVP01_0518400	AK2	adenylate kinase 2, putative	3053.56	0.779284	0.417013	1.86873	0.0616605	0.218759
PVP01_1137300	null	conserved Plasmodium protein, unknown function	21.7029	2.41097	1.29224	1.86572	0.0620802	0.218977
PVP01_1234500	null	conserved Plasmodium protein, unknown function	10310.7	0.835923	0.44803	1.86578	0.0620727	0.218977
PVP01_1222400	TRAPPC2	trafficking protein particle complex subunit 2, putative	884.262	0.821705	0.440221	1.86657	0.0619613	0.218977
PVP01_1023000	TCTP	translationally-controlled tumor protein homolog, putative	24424.6	0.739318	0.396277	1.86566	0.0620889	0.218977
PVP01_1256400	null	S-adenosylmethionine-dependent methyltransferase, putative	1350.38	0.669313	0.358672	1.86609	0.0620289	0.218977
PVP01_1409500	null	conserved Plasmodium protein, unknown function	4824.64	0.652128	0.349558	1.86558	0.0621002	0.218977
PVP01_1006300	HIP	Hsc70-interacting protein, putative	6051.55	-0.484778	0.259748	-1.86634	0.0619937	0.218977
PVP01_0830200	null	50S ribosomal protein L9, apicoplast, putative	691.749	-0.660967	0.35393	-1.86751	0.0618307	0.218977
PVP01_1301100	COX19	cytochrome c oxidase assembly protein COX19, putative	386.206	-0.789264	0.422673	-1.86731	0.0618576	0.218977
PVP01_0814200	null	conserved Plasmodium protein, unknown function	21132	-1.2562	0.672523	-1.86789	0.0617769	0.218977
PVP01_1345600	null	conserved Plasmodium protein, unknown function	9723.66	1.00165	0.537026	1.86517	0.062157	0.219024
PVP01_1342900	null	RNA-binding protein, putative	3054.27	-0.651296	0.349231	-1.86494	0.0621892	0.219024
PVP01_1433100	null	geranylgeranyl transferase type2 beta subunit, putative	2454.09	-0.670475	0.359672	-1.86413	0.0623037	0.219294
PVP01_1142900	null	conserved Plasmodium protein, unknown function	12118	0.603393	0.32388	1.86301	0.0624608	0.219446
PVP01_1421700	null	RNA-binding protein, putative	346.463	-0.831329	0.4461	-1.86355	0.062385	0.219446
PVP01_1216400	EF-1gamma	elongation factor 1-gamma, putative	11446.5	-0.927477	0.497778	-1.86323	0.0624294	0.219446
PVP01_0525000	null	Plasmodium exported protein (PHIST), unknown function	491.11	1.86935	1.0048	1.86042	0.0628268	0.219763
PVP01_1027300	null	GTPase-activating protein, putative	5105.36	0.976783	0.52503	1.86043	0.0628242	0.219763
PVP01_1126500	null	chorismate synthase, putative	3650.34	0.671423	0.360673	1.86158	0.062662	0.219763
PVP01_0300800	null	Plasmodium exported protein, unknown function	3818.79	0.638297	0.34303	1.86076	0.0627778	0.219763
PVP01_0920800	null	conserved Plasmodium protein, unknown function	1235.39	0.611004	0.328183	1.86178	0.0626344	0.219763
PVP01_1137900	null	conserved Apicomplexan protein, unknown function	1952.3	-0.549405	0.29523	-1.86094	0.0627531	0.219763
PVP01_0533100	TRAG13	tryptophan-rich protein	1128.83	-0.681333	0.366099	-1.86106	0.0627356	0.219763
PVP01_1409700	null	conserved Plasmodium protein, unknown function	1150.7	-0.75762	0.407303	-1.86009	0.0628728	0.219763
PVP01_1342100	ClpC	ATP-dependent Clp protease regulatory subunit ClpC, putative	2085.92	-0.847635	0.455795	-1.85968	0.0629303	0.219763
PVP01_1329800	SPB4	ATP-dependent rRNA helicase SPB4, putative	669.075	-0.868408	0.466933	-1.85981	0.062912	0.219763
PVP01_1329100	GR	glutathione reductase, putative	12326.4	0.593379	0.31923	1.85878	0.063058	0.219945
PVP01_1251300	null	ferlin, putative	1273.63	-1.01761	0.54746	-1.85878	0.0630586	0.219945
PVP01_0318600	null	conserved Plasmodium protein, unknown function	10184.9	0.900964	0.484789	1.85847	0.0631029	0.219967
PVP01_1438000	ATPase2	aminophospholipid-transporting P-ATPase, putative	3596.49	-0.462468	0.248919	-1.85791	0.063182	0.219978
PVP01_0403400	null	PIR protein	30.1141	-4.28881	2.30834	-1.85797	0.063174	0.219978
PVP01_0832900	EB1	microtubule-associated protein RP/EB family, putative	3988.06	0.877264	0.472497	1.85665	0.0633604	0.220326
PVP01_1448000	MyoD	myosin D, putative	6266.51	0.67589	0.364138	1.85614	0.063434	0.220326
PVP01_1027500	null	conserved Plasmodium protein, unknown function	12333.9	-0.581481	0.313148	-1.85689	0.0633275	0.220326
PVP01_1017900	null	RAP protein, putative	456.884	-0.757867	0.408258	-1.85634	0.0634046	0.220326
PVP01_1333500	null	conserved Plasmodium protein, unknown function	7782.4	-0.467271	0.251984	-1.85437	0.0636867	0.220938
PVP01_1101200	null	PIR protein, pseudogene	138.9	-0.863426	0.465581	-1.85451	0.0636658	0.220938
PVP01_1251800	PTP1	protein tyrosine phosphatase, putative	522.376	1.14394	0.617319	1.85307	0.0638721	0.221052
PVP01_0214400	null	alpha/beta hydrolase, putative	8519.97	0.672637	0.362942	1.85329	0.0638411	0.221052
PVP01_0117800	null	conserved Plasmodium protein, unknown function	929.961	-0.609612	0.328906	-1.85345	0.0638172	0.221052
PVP01_0522600	null	hypothetical protein	590.361	-0.736729	0.39754	-1.85322	0.063851	0.221052
PVP01_0108900	IMC1d	inner membrane complex protein 1d, putative	9981.53	1.14565	0.618477	1.85238	0.0639712	0.221191
PVP01_0424000	null	PIR protein	27.4226	-1.83519	0.990784	-1.85226	0.0639886	0.221191
PVP01_1258200	null	Appr-1-p processing domain protein	323.345	-0.878158	0.474498	-1.85071	0.0642116	0.221696
PVP01_1454500	null	conserved Plasmodium protein, unknown function	3459.86	-0.923259	0.498802	-1.85095	0.0641764	0.221696
PVP01_0729000	null	zinc finger protein, putative	21916.4	0.85764	0.463566	1.85009	0.0643003	0.221871
PVP01_1437200	null	triose or hexose phosphate/phosphate translocator, putative	2846.18	0.531711	0.28755	1.84911	0.0644416	0.222226
PVP01_0105500	ORC2	origin recognition complex subunit 2, putative	7637.37	-0.837435	0.453444	-1.84683	0.0647716	0.223231
PVP01_1441600	null	phospholipid-transporting ATPase, putative	10124.9	-0.734579	0.397836	-1.84643	0.0648292	0.223296
PVP01_0531200	EIF4A3	eukaryotic initiation factor 4A-III, putative	2351.89	-0.438958	0.237903	-1.84511	0.0650214	0.223825
PVP01_1022600	null	conserved Plasmodium protein, unknown function	587.875	-0.62893	0.340961	-1.84458	0.0650984	0.223957
PVP01_0941400	null	conserved Plasmodium protein, unknown function	12576.1	-0.51236	0.277913	-1.8436	0.0652416	0.224316
PVP01_1147800	null	Plasmodium exported protein, unknown function	351.477	1.4802	0.80303	1.84326	0.0652906	0.224352
PVP01_1431000	null	conserved Plasmodium protein, unknown function	4835.57	-0.837812	0.454684	-1.84262	0.0653839	0.224539
PVP01_1017300	null	ubiquitin carboxyl-terminal hydrolase 2, putative	7238.85	0.636632	0.345725	1.84144	0.0655574	0.224735
PVP01_0306400	null	methyltransferase, putative	551.78	-0.721933	0.392044	-1.84146	0.0655548	0.224735
PVP01_1428800	CARM1	histone-arginine methyltransferase CARM1, putative	301.832	-1.01633	0.551899	-1.84151	0.0655466	0.224735
PVP01_1409900	DCP2	mRNA-decapping enzyme 2, putative	885.21	-0.66571	0.361825	-1.83987	0.065788	0.225392
PVP01_0009360	null	PIR protein	12.6751	3.37956	1.83766	1.83906	0.0659067	0.225532
PVP01_1113600	ROM7	rhomboid protease ROM7, putative	1752.7	0.692041	0.376276	1.83919	0.0658878	0.225532
PVP01_0708000	SPM1	subpellicular microtubule protein 1, putative	13313.8	1.28136	0.697181	1.83792	0.0660739	0.2258
PVP01_1220900	null	conserved Plasmodium protein, unknown function	615.297	0.770767	0.419538	1.83718	0.066183	0.2258
PVP01_0722400	null	RNA-binding protein, putative	9275.07	0.764667	0.416264	1.83698	0.0662135	0.2258
PVP01_0119500	REX3	ring-exported protein 3, putative	2121.45	-0.599542	0.326365	-1.83703	0.0662057	0.2258
PVP01_1335500	null	30S ribosomal protein S9, putative	1437.24	-0.619287	0.33713	-1.83694	0.066219	0.2258
PVP01_0603800	null	tRNA wybutosine-synthesizing protein, putative	2519.86	-0.720714	0.39227	-1.83729	0.0661666	0.2258
PVP01_0004360	null	PIR protein	537.011	1.27881	0.696309	1.83655	0.0662757	0.225811
PVP01_1410300	PRPF3	U4/U6 small nuclear ribonucleoprotein PRP3, putative	3329.3	-0.537222	0.292542	-1.83639	0.0663002	0.225811
PVP01_0711500	null	conserved Plasmodium protein, unknown function	491.619	-1.06458	0.579838	-1.83599	0.0663596	0.22588
PVP01_0804800	UTP25	U3 small nucleolar RNA-associated protein 25, putative	5031.91	0.618477	0.33694	1.83557	0.0664213	0.225957
PVP01_0735100	null	Plasmodium exported protein, unknown function	461.549	1.42203	0.775675	1.83329	0.06676	0.226963
PVP01_1323400	null	conserved Plasmodium protein, unknown function	1431.75	-0.701104	0.38248	-1.83305	0.0667952	0.226963
PVP01_1147900	null	PIR protein	62.2705	2.22877	1.21688	1.83154	0.0670202	0.22759
PVP01_0530000	null	conserved Plasmodium protein, unknown function	3582.78	0.470538	0.256944	1.83128	0.0670583	0.22759
PVP01_0730900	PFN	profilin, putative	37169.8	0.741783	0.405191	1.8307	0.0671457	0.227753
PVP01_0007220	null	PIR protein	224.784	1.51555	0.828001	1.83038	0.0671939	0.227766
PVP01_0601500	null	Plasmodium exported protein (PHIST), unknown function	6630.66	1.15336	0.630375	1.82965	0.0673026	0.227766
PVP01_0734600	null	Plasmodium exported protein, unknown function	16873.7	1.01028	0.552261	1.82936	0.0673462	0.227766
PVP01_1122200	RNF5	E3 ubiquitin-protein ligase RNF5, putative	5479.97	0.501564	0.274092	1.82991	0.0672635	0.227766
PVP01_1208700	SEC61	protein transport protein SEC61 subunit alpha, putative	9650.63	-0.655355	0.358228	-1.82944	0.0673343	0.227766
PVP01_1315000	null	dynein-related AAA-type ATPase, putative	7196.5	-0.530972	0.290703	-1.82651	0.0677731	0.229076
PVP01_0407400	null	conserved Plasmodium protein, unknown function	2896.33	-0.419105	0.229543	-1.82582	0.067877	0.229293
PVP01_1119600	null	sec14-like cytosolic factor or phosphatidylinositol/phosphatidylcholine transfer protein, putative	2102.04	0.73437	0.403046	1.82205	0.0684474	0.230547
PVP01_1121000	null	conserved Plasmodium protein, unknown function	1562.98	0.539229	0.295792	1.823	0.0683034	0.230547
PVP01_1428900	null	conserved protein, unknown function	4815.61	-0.431347	0.23669	-1.82241	0.0683927	0.230547
PVP01_1308800	null	conserved Plasmodium protein, unknown function	2272.3	-0.592247	0.324956	-1.82254	0.0683726	0.230547
PVP01_0730800	null	protein MAM3, putative	4234.48	-1.04191	0.571821	-1.82209	0.0684408	0.230547
PVP01_0215500	null	dynein light chain, putative	729.856	0.854351	0.469093	1.82128	0.068564	0.230671
PVP01_1253900	null	dynactin subunit 4, putative	2048.86	-0.49216	0.270217	-1.82135	0.0685535	0.230671
PVP01_1226700	UPF3B	regulator of nonsense transcripts 3B, putative	215.06	-1.07466	0.590352	-1.82038	0.0687016	0.231
PVP01_0213100	null	proteasome subunit alpha type-5, putative	2685.37	-0.738272	0.405649	-1.81998	0.0687626	0.231071
PVP01_1011200	SufA	iron-sulfur assembly protein	217.023	-0.87197	0.479188	-1.81968	0.0688074	0.231087
PVP01_1456600	null	conserved Plasmodium protein, unknown function	2168.33	-0.527156	0.289814	-1.81894	0.0689203	0.231332
PVP01_0312600	EIF3I	eukaryotic translation initiation factor 3 subunit I, putative	9716.27	0.591811	0.325411	1.81866	0.0689634	0.231343
PVP01_1410400	null	HORMA domain protein, putative	15995.4	0.910003	0.500797	1.81711	0.0692004	0.231735
PVP01_1453200	null	conserved Plasmodium protein, unknown function	13236.5	0.535898	0.2949	1.81722	0.0691836	0.231735
PVP01_0104500	null	conserved Plasmodium protein, unknown function	8139.23	-0.661514	0.364025	-1.81722	0.069183	0.231735
PVP01_0213000	DNMT	DNA (cytosine-5)-methyltransferase, putative	587.761	-0.822742	0.453225	-1.81531	0.0694767	0.232526
PVP01_0910000	null	conserved Plasmodium protein, unknown function	413.81	1.10852	0.611333	1.81329	0.0697871	0.233295
PVP01_1243800	null	conserved Plasmodium protein, unknown function	936.189	0.866392	0.477794	1.81332	0.0697832	0.233295
PVP01_0614600	null	conserved Plasmodium protein, unknown function	635.257	0.60775	0.335342	1.81233	0.0699353	0.233521
PVP01_1222900	null	glutamine--tRNA ligase, putative	4633.78	-0.471382	0.260081	-1.81244	0.0699175	0.233521
PVP01_0840700	null	PIR protein	9.22605	-4.15581	2.29578	-1.8102	0.0702652	0.234487
PVP01_0610500	null	conserved Plasmodium protein, unknown function	3998.29	-0.654153	0.361458	-1.80976	0.0703326	0.234577
PVP01_1105100	null	conserved Plasmodium protein, unknown function	3638.97	-0.596952	0.329948	-1.80923	0.0704147	0.234716
PVP01_0930900	null	small nucleolar RNA snoR13	702.376	-0.922585	0.510198	-1.80829	0.0705617	0.23507
PVP01_0615200	PRP22	pre-mRNA-splicing factor ATP-dependent RNA helicase PRP22, putative	3490.18	-0.504547	0.279154	-1.80741	0.070698	0.235389
PVP01_0515100	PLP5	perforin-like protein 5	764.807	1.3396	0.741343	1.80699	0.0707639	0.235473
PVP01_0829500	TRAPPC4	trafficking protein particle complex subunit 4, putative	1320.85	0.709945	0.393036	1.80631	0.0708696	0.235689
PVP01_1470400	null	Plasmodium exported protein, unknown function	83.1861	1.5769	0.873451	1.80536	0.0710177	0.235911
PVP01_1222800	null	60S ribosomal protein L23, putative	3337.12	0.60983	0.337777	1.80542	0.0710091	0.235911
PVP01_1229500	null	phosphoribosylpyrophosphate synthetase	2247.29	-0.484386	0.268399	-1.80472	0.071118	0.236108
PVP01_1116700	null	RAP protein, putative	1482.62	0.746324	0.413859	1.80333	0.0713368	0.236699
PVP01_1243100	CYC1	cyclin 1, putative	314.526	-0.806064	0.448222	-1.79836	0.0721202	0.239025
PVP01_0704700	null	conserved Plasmodium protein, unknown function	266.093	-0.628362	0.349798	-1.79636	0.0724372	0.23939
PVP01_1121700	ACS	acetyl-CoA synthetase, putative	1386.02	-0.678847	0.377694	-1.79735	0.0722804	0.23939
PVP01_1315600	null	protein kinase, putative	2337.24	-0.742377	0.413262	-1.79638	0.0724337	0.23939
PVP01_0423400	null	Plasmodium exported protein, unknown function	4603.96	-0.928592	0.516821	-1.79674	0.0723773	0.23939
PVP01_1263500	PARN	poly(A)-specific ribonuclease PARN, putative	407.888	-1.12794	0.627695	-1.79696	0.072342	0.23939
PVP01_0305300	RON1	rhoptry neck protein 1	11935.2	0.842497	0.469265	1.79535	0.0725975	0.239444
PVP01_1412500	RPT1	26S protease regulatory subunit 7, putative	12577.7	0.624542	0.347924	1.79505	0.0726453	0.239444
PVP01_0308700	DnaJ	chaperone protein DnaJ, putative	2961.54	-0.468953	0.261111	-1.79599	0.0724959	0.239444
PVP01_1254700	Der1-1	DER1-like protein, putative	363.752	-0.736578	0.410359	-1.79496	0.0726604	0.239444
PVP01_0930000	null	conserved Plasmodium protein, unknown function	3900.25	-0.865056	0.481846	-1.79529	0.0726068	0.239444
PVP01_0308100	null	conserved Plasmodium protein, unknown function	194.735	-0.809885	0.451295	-1.79458	0.0727206	0.239506
PVP01_0822900	CRK4	cdc2-related protein kinase 4, putative	12074.4	-1.17939	0.65741	-1.794	0.0728132	0.239675
PVP01_1424700	null	GTP-binding translation elongation factor tu family protein, putative	937.766	-0.863843	0.481806	-1.79293	0.0729847	0.240103
PVP01_0947400	null	conserved Plasmodium protein, unknown function	5990.68	-0.597012	0.333177	-1.79188	0.0731526	0.240382
PVP01_0517900	null	phosphatase, putative	510.53	-0.681958	0.380578	-1.7919	0.0731488	0.240382
PVP01_0713600	null	ribonuclease H2 subunit C, putative	2161.23	0.766729	0.428213	1.79053	0.0733685	0.2405
PVP01_1135500	null	conserved Plasmodium protein, unknown function	12902.5	0.733434	0.409657	1.79036	0.073396	0.2405
PVP01_1143600	ARK1	serine/threonine protein kinase, putative	4851.52	0.421258	0.235272	1.79052	0.073371	0.2405
PVP01_1264800	null	GTP-binding protein, putative	1659.18	-0.486826	0.271867	-1.79068	0.0733453	0.2405
PVP01_1453500	null	tetQ family GTPase, putative	2128.58	-0.548144	0.306045	-1.79106	0.0732843	0.2405
PVP01_1472700	null	PIR protein	15.344	3.71289	2.07501	1.78934	0.0735608	0.240663
PVP01_1468000	null	conserved Plasmodium protein, unknown function	2884.57	-0.796888	0.445248	-1.78976	0.0734922	0.240663
PVP01_0525900	null	repressor of RNA polymerase III transcription MAF1, putative	3908.31	-0.943504	0.527311	-1.78927	0.0735707	0.240663
PVP01_0922800	null	cupin-like protein, putative	442.535	-1.01578	0.567826	-1.78889	0.0736327	0.24073
PVP01_1403800	null	conserved Plasmodium protein, unknown function	183.336	-0.961296	0.537641	-1.78799	0.0737778	0.241069
PVP01_0916600	RON4	rhoptry neck protein 4	8114.68	0.881396	0.493032	1.78771	0.0738235	0.241082
PVP01_0707700	POFUT2	GDP-fucose protein O-fucosyltransferase 2, putative	258.791	-0.836714	0.46821	-1.78705	0.0739297	0.241293
PVP01_0502000	null	Plasmodium exported protein, unknown function, pseudogene	9.56094	-5.71394	3.20063	-1.78526	0.0742197	0.242102
PVP01_0009980	null	PIR protein	429.176	0.683668	0.383173	1.78423	0.0743869	0.242239
PVP01_0917600	null	conserved Plasmodium protein, unknown function	2782	-0.543744	0.30471	-1.78446	0.0743484	0.242239
PVP01_1221600	null	conserved Plasmodium protein, unknown function	339.087	-0.660071	0.369881	-1.78455	0.0743341	0.242239
PVP01_1205600	null	glutamate--tRNA ligase, putative	6546.09	0.635664	0.356536	1.78289	0.0746045	0.242811
PVP01_1306500	null	conserved Plasmodium protein, unknown function	1142.5	-0.558001	0.313116	-1.78209	0.0747345	0.242961
PVP01_1404400	NHE	sodium/hydrogen exchanger, Na+, H+ antiporter, putative	2464.99	-0.692731	0.3887	-1.78217	0.0747212	0.242961
PVP01_0411100	null	conserved Plasmodium protein, unknown function	2581.35	1.02998	0.57825	1.7812	0.0748791	0.243294
PVP01_0303900	null	6-cysteine protein, putative, pseudogene	781.041	0.915927	0.514859	1.77899	0.0752418	0.244335
PVP01_0204500	PIP5K	phosphatidylinositol-4-phosphate 5-kinase, putative	18373	0.834704	0.469413	1.77819	0.0753734	0.244435
PVP01_1009000	null	conserved Plasmodium protein, unknown function	2114.08	-0.782244	0.43995	-1.77803	0.075399	0.244435
PVP01_1445400	K1	potassium channel, putative	2912.62	-0.881617	0.495824	-1.77808	0.0753901	0.244435
PVP01_1220600	null	conserved Plasmodium protein, unknown function	2846.32	-0.56561	0.318203	-1.77751	0.0754844	0.244574
PVP01_1104200	PSOP2	secreted ookinete protein, putative	132.358	-1.64989	0.92913	-1.77574	0.0757755	0.24538
PVP01_0113600	null	V-type proton ATPase subunit a, putative	37608.4	0.727305	0.409729	1.77509	0.0758834	0.245455
PVP01_0010860	null	PIR protein	32.8964	-2.76869	1.55957	-1.77529	0.07585	0.245455
PVP01_1257200	null	conserved Plasmodium protein, unknown function	1899.61	0.903076	0.508916	1.77451	0.075979	0.245617
PVP01_1467900	null	DNA repair protein rhp16, putative	3523.17	-0.488491	0.275319	-1.77427	0.0760182	0.245617
PVP01_1319800	null	conserved Plasmodium protein, unknown function	1197.64	-0.930776	0.524813	-1.77354	0.0761395	0.245872
PVP01_1228600	null	conserved Plasmodium protein, unknown function	2051.75	-0.74055	0.418256	-1.77057	0.0766328	0.247327
PVP01_1117600	null	inositol-polyphosphate 5-phosphatase, putative	6150.92	0.507774	0.286862	1.77009	0.0767114	0.247442
PVP01_0945900	null	serine/threonine protein kinase, putative	55984.7	0.724211	0.409455	1.76872	0.0769406	0.247768
PVP01_1436000	MRD1	multiple RNA-binding domain-containing protein 1, putative	1692.21	-0.787402	0.445142	-1.76888	0.0769143	0.247768
PVP01_0902900	null	hypothetical protein	138.1	-1.84154	1.04106	-1.76892	0.0769072	0.247768
PVP01_0318500	null	conserved Plasmodium protein, unknown function	8981.07	1.37277	0.776468	1.76797	0.0770659	0.248033
PVP01_0821600	null	conserved Plasmodium protein, unknown function	17920	0.656277	0.371336	1.76734	0.0771711	0.248229
PVP01_1013200	null	CDC73 domain-containing protein, putative	2487.69	-0.641329	0.362929	-1.76709	0.0772125	0.248229
PVP01_1320100	null	CPW-WPC family protein	14352.9	1.10034	0.623156	1.76575	0.0774371	0.248537
PVP01_1440000	null	FbpA domain protein, putative	3180.77	0.582301	0.329705	1.76613	0.0773745	0.248537
PVP01_1107400	null	aldehyde reductase, putative	842.749	-0.70075	0.396808	-1.76597	0.0774015	0.248537
PVP01_0612200	MPP10	U3 small nucleolar ribonucleoprotein protein MPP10, putative	2168.47	0.745325	0.422257	1.7651	0.0775477	0.248621
PVP01_1230700	null	protein BCP1, putative	3267.71	-0.834733	0.472913	-1.76509	0.0775491	0.248621
PVP01_1331200	null	conserved Plasmodium protein, unknown function	376.348	-0.650337	0.368508	-1.76479	0.0775996	0.248645
PVP01_0212400	null	conserved Plasmodium protein, unknown function	1666.07	-0.675056	0.382603	-1.76438	0.0776682	0.248713
PVP01_0921700	null	conserved Plasmodium protein, unknown function	8244.3	-0.687956	0.389964	-1.76415	0.0777067	0.248713
PVP01_0415500	IspF	2C-methyl-D-erythritol 2,4-cyclodiphosphate synthase, putative	450.672	1.06918	0.606621	1.76252	0.0779822	0.249457
PVP01_0531000	BRR2	pre-mRNA-splicing helicase BRR2, putative	8113.91	-0.702836	0.39895	-1.76171	0.0781176	0.249752
PVP01_0906200	null	40S ribosomal protein S4, putative	8059.84	-0.500359	0.284104	-1.76118	0.0782076	0.249902
PVP01_0005420	null	PIR protein	154.04	1.85278	1.05278	1.75989	0.0784261	0.250048
PVP01_0004340	null	PIR protein	466.969	1.79363	1.0189	1.76037	0.0783456	0.250048
PVP01_0004650	null	PIR protein	45.3284	1.63442	0.928461	1.76035	0.0783479	0.250048
PVP01_1112000	null	conserved Plasmodium protein, unknown function	2115.11	-0.647169	0.367687	-1.76011	0.0783891	0.250048
PVP01_1334500	PP1	serine/threonine protein phosphatase PP1, putative	5324.14	-0.385427	0.219257	-1.75788	0.0787685	0.251001
PVP01_1124800	null	N-acetylglucosaminylphosphatidylinositol deacetylase, putative	919.83	-0.629541	0.358526	-1.75591	0.0791034	0.25193
PVP01_1234300	null	conserved Plasmodium protein, unknown function	3930.43	0.848454	0.483466	1.75494	0.0792694	0.252199
PVP01_0208500	ATP6	calcium-transporting ATPase, putative	4245.29	-0.801681	0.456822	-1.75491	0.0792749	0.252199
PVP01_1209000	null	conserved Plasmodium protein, unknown function	3765	-0.68126	0.388383	-1.75409	0.0794143	0.252504
PVP01_0111600	null	conserved Plasmodium protein, unknown function	2551.44	0.608806	0.347154	1.7537	0.0794812	0.252578
PVP01_1432700	null	conserved Plasmodium protein, unknown function	2029.95	-0.674036	0.384435	-1.75332	0.0795478	0.25265
PVP01_1264300	null	conserved Plasmodium protein, unknown function	10470.5	-0.542765	0.309662	-1.75277	0.0796418	0.25281
PVP01_0801300	null	Plasmodium exported protein, unknown function	139.006	1.01684	0.580361	1.75209	0.0797585	0.252903
PVP01_0009030	null	PIR protein	25.0325	-2.76102	1.57572	-1.75223	0.0797343	0.252903
PVP01_1241500	null	tRNA 3'-trailer sequence RNase, putative	559.318	-0.735497	0.419949	-1.75139	0.0798779	0.253143
PVP01_0210900	ARP1	actin-related protein	1622.71	0.772067	0.44098	1.7508	0.0799808	0.253331
PVP01_1213400	null	60S ribosomal protein L18-2, putative	7270.94	-0.454835	0.259976	-1.74953	0.0801998	0.2537
PVP01_0413500	null	GAF domain-related protein, putative	2207.11	-0.621075	0.354939	-1.74981	0.0801516	0.2537
PVP01_1135400	null	syntaxin binding protein, putative	3565.04	-0.712914	0.407529	-1.74936	0.0802288	0.2537
PVP01_0007570	null	PIR protein	9.28176	2.04831	1.17113	1.74901	0.0802899	0.253755
PVP01_0603500	null	conserved Plasmodium protein, unknown function	12672.1	0.858841	0.491363	1.74787	0.0804859	0.254235
PVP01_1321800	MSH2-1	DNA mismatch repair protein MSH2, putative	6148.31	-0.713021	0.408085	-1.74724	0.0805964	0.254445
PVP01_1016600	FACT-L	FACT complex subunit SPT16, putative	4361.85	-0.777304	0.445831	-1.74349	0.0812476	0.256362
PVP01_0116300	null	cactin homolog, putative	4428.57	-0.58711	0.336993	-1.7422	0.0814728	0.256932
PVP01_0520300	null	50S ribosomal protein L10, putative	2593.9	0.894248	0.513439	1.74168	0.0815637	0.257079
PVP01_0705600	null	conserved Plasmodium protein, unknown function	1970.1	-0.549074	0.315404	-1.74086	0.0817082	0.257394
PVP01_0919500	null	conserved Plasmodium protein, unknown function	7237.41	0.773071	0.444334	1.73984	0.0818865	0.257554
PVP01_0835700	GLP1	1-cys-glutaredoxin-like protein-1, putative	1450.78	0.631031	0.362806	1.7393	0.0819814	0.257554
PVP01_1442900	null	conserved Plasmodium protein, unknown function	1537.78	-0.474802	0.272973	-1.73937	0.0819693	0.257554
PVP01_1326200	ARP4a	actin-related protein, putative	1738.59	-0.493443	0.283603	-1.73991	0.0818756	0.257554
PVP01_1454100	null	vesicle transport v-SNARE protein VTI1, putative	1599.12	-0.494292	0.284138	-1.73962	0.0819261	0.257554
PVP01_0005650	null	PIR protein	37.1508	2.41628	1.38976	1.73863	0.0820991	0.257784
PVP01_1013700	null	conserved Plasmodium protein, unknown function	1191.74	-0.637816	0.366994	-1.73795	0.0822203	0.258025
PVP01_1409600	null	conserved Plasmodium protein, unknown function	874.714	-0.577153	0.332266	-1.73702	0.082383	0.258395
PVP01_1266900	null	conserved Plasmodium protein, unknown function	8633.79	-0.872327	0.502484	-1.73603	0.0825588	0.258806
PVP01_0518800	HSP20	small heat shock protein HSP20, putative	1289.91	1.33839	0.771631	1.73449	0.0828314	0.259521
PVP01_1334600	null	60S ribosomal protein L10, putative	19111.6	0.733159	0.422772	1.73417	0.0828873	0.259555
PVP01_0526800	null	conserved Plasmodium protein, unknown function	4353.95	-0.612137	0.353132	-1.73345	0.0830162	0.259818
PVP01_0003130	null	PIR protein	98.3158	4.16431	2.40322	1.7328	0.083131	0.259843
PVP01_1253000	null	RNA-binding protein, putative	2080.32	-0.437042	0.252239	-1.73265	0.0831587	0.259843
PVP01_0509500	null	conserved Plasmodium protein, unknown function	4696.03	-0.602169	0.347458	-1.73307	0.0830832	0.259843
PVP01_0203900	null	replication factor c protein, putative	9313.5	-0.480834	0.27767	-1.73167	0.083332	0.260244
PVP01_0003670	null	PIR protein	12.136	2.65188	1.53522	1.72736	0.0841029	0.261945
PVP01_0005890	null	PIR protein	27.4607	2.19531	1.27046	1.72796	0.0839952	0.261945
PVP01_1008600	SMC6	structural maintenance of chromosomes protein 6, putative	3238.83	-0.539931	0.312499	-1.72778	0.0840269	0.261945
PVP01_1205200	null	conserved Plasmodium protein, unknown function	1680.64	-0.714098	0.413185	-1.72828	0.0839382	0.261945
PVP01_1033000	VPS11	vacuolar protein sorting-associated protein 11, putative	1092.4	-0.814417	0.471429	-1.72755	0.0840687	0.261945
PVP01_1267500	ORP2	oocyst rupture protein 2, putative	5815.05	0.797172	0.461795	1.72625	0.0843032	0.262186
PVP01_1424900	DMT1	drug/metabolite transporter, putative	3637.35	-0.507161	0.293806	-1.72617	0.0843163	0.262186
PVP01_0009230	null	PIR protein	16.8049	-3.66959	2.12584	-1.72619	0.0843133	0.262186
PVP01_0108400	RPB10	DNA-directed RNA polymerases I, II, and III subunit RPABC5, putative	903.537	0.47646	0.276391	1.72386	0.0847328	0.26334
PVP01_1261800	MAK5	ATP-dependent RNA helicase MAK5, putative	1220.11	-0.634907	0.36846	-1.72314	0.084864	0.263553
PVP01_0010970	null	conserved Plasmodium protein, unknown function	104.578	-1.08883	0.631946	-1.72298	0.0848923	0.263553
PVP01_0712300	RRSapi	arginine--tRNA ligase, putative	238.899	-0.849129	0.493108	-1.722	0.0850702	0.263964
PVP01_0215800	null	tRNA pseudouridine synthase D, putative	184.908	-1.05795	0.61474	-1.72098	0.0852552	0.264396
PVP01_0005220	null	PIR protein	194.593	-2.98823	1.73688	-1.72046	0.0853491	0.264546
PVP01_0108700	HSP90	heat shock protein 90, putative	58346.9	0.512413	0.298127	1.71877	0.0856555	0.265353
PVP01_0507100	null	conserved Plasmodium protein, unknown function	3009.03	-0.436976	0.254291	-1.71841	0.0857213	0.265415
PVP01_0118400	null	mannose-6-phosphate isomerase, putative	3585.94	0.627768	0.365692	1.71666	0.0860419	0.266265
PVP01_1443100	SF3B6	splicing factor 3B subunit 6, putative	1345.35	0.500468	0.291868	1.71471	0.0863984	0.266971
PVP01_0410800	SEC31	protein transport protein SEC31, putative	13399.1	-0.733152	0.427578	-1.71466	0.0864073	0.266971
PVP01_0905200	null	thioredoxin, putative	6721.48	-0.83174	0.485077	-1.71466	0.0864082	0.266971
PVP01_1270600	null	tubulin epsilon chain, putative	381.102	0.785679	0.458344	1.71417	0.0864979	0.267106
PVP01_1245200	null	splicing factor 3B subunit 2, putative	2796.84	-0.483113	0.281973	-1.71333	0.0866512	0.26726
PVP01_1009900	null	karyopherin beta, putative	4170.72	-0.601718	0.351156	-1.71354	0.086614	0.26726
PVP01_0212000	PMS1	DNA mismatch repair protein PMS1, putative	3240.11	-0.85145	0.49701	-1.71314	0.0866864	0.26726
PVP01_0812900	null	conserved Plasmodium protein, unknown function	1928.1	-0.621792	0.363081	-1.71254	0.0867964	0.267457
PVP01_0112800	null	conserved Plasmodium protein, unknown function	5878.84	-0.65227	0.380952	-1.71221	0.0868576	0.267503
PVP01_1436500	null	conserved Plasmodium protein, unknown function	3668.71	0.649624	0.379616	1.71127	0.0870321	0.267898
PVP01_1208000	P47	6-cysteine protein	36981.3	0.720304	0.42117	1.71024	0.0872207	0.268081
PVP01_0938000	null	30S ribosomal protein S9, putative	1797.88	-0.529401	0.309488	-1.71057	0.0871605	0.268081
PVP01_1400400	null	PIR protein	276.818	-0.931098	0.544441	-1.71019	0.0872307	0.268081
PVP01_1029000	null	conserved Plasmodium protein, unknown function	811.446	-0.566488	0.33151	-1.70881	0.0874856	0.268722
PVP01_0525100	null	Plasmodium exported protein (PHIST), unknown function	39.8273	2.82047	1.65158	1.70774	0.0876849	0.268853
PVP01_1219100	null	DNA replication complex GINS protein, putative	592.415	0.847332	0.496145	1.70783	0.0876675	0.268853
PVP01_1134500	null	conserved Plasmodium protein, unknown function	12968	0.645931	0.378273	1.70758	0.087714	0.268853
PVP01_0413600	KASIII	oxoacyl-ACP synthase, putative	447.931	-0.77561	0.454148	-1.70784	0.0876666	0.268853
PVP01_0311300	null	DNA polymerase alpha catalytic subunit A, putative	14453.2	-0.648003	0.379609	-1.70703	0.0878171	0.269027
PVP01_1144300	null	DNA helicase, putative	836.036	-0.518884	0.304129	-1.70613	0.0879837	0.269395
PVP01_1328500	GlyRS	glycine--tRNA ligase, putative	2748.94	-0.613883	0.359995	-1.70525	0.0881472	0.269753
PVP01_0838200	null	Plasmodium exported protein (PHIST), unknown function	2390.39	0.944399	0.553982	1.70475	0.0882417	0.269753
PVP01_1464400	null	GPI mannosyltransferase 2, putative	2529.14	0.617274	0.362084	1.70478	0.0882353	0.269753
PVP01_1007500	null	WD repeat-containing protein, putative	2830.92	-0.752928	0.441729	-1.7045	0.088287	0.269753
PVP01_0010990	null	Plasmodium exported protein, unknown function	4481.26	0.541099	0.31777	1.7028	0.0886057	0.270584
PVP01_0834800	null	conserved Plasmodium protein, unknown function	1600.25	-0.646883	0.380019	-1.70224	0.0887111	0.270763
PVP01_0816600	null	conserved Plasmodium protein, unknown function	3710.29	-0.502844	0.295754	-1.70021	0.0890914	0.27178
PVP01_0821400	null	triosephosphate isomerase, putative	1351.93	-0.618625	0.36394	-1.6998	0.0891688	0.271873
PVP01_0605600	RCM1	rRNA (cytosine-C(5))-methyltransferase, putative	1228.73	-0.541328	0.318782	-1.69811	0.0894868	0.272412
PVP01_1216600	RPN3	26S proteasome regulatory subunit RPN3, putative	5929.73	-0.754534	0.44428	-1.69833	0.0894458	0.272412
PVP01_0006610	null	PIR protein	28.402	-2.75269	1.6207	-1.69845	0.0894226	0.272412
PVP01_0002050	null	PIR protein	84.3933	2.01916	1.18941	1.69762	0.0895804	0.272554
PVP01_0113300	DHH1	ATP-dependent RNA helicase DHH1, putative	2778.75	1.07549	0.633987	1.69639	0.0898115	0.273114
PVP01_1344400	null	50S ribosomal protein L16, putative	1033.23	-0.753916	0.444531	-1.69598	0.0898895	0.273207
PVP01_0942100	PIGH	phosphatidylinositol N-acetylglucosaminyltransferase subunit H, putative	2238.56	-0.638283	0.376553	-1.69507	0.0900623	0.273589
PVP01_0731500	CSE1	importin alpha re-exporter, putative	15339.5	-0.763523	0.450545	-1.69466	0.0901393	0.273679
PVP01_1456800	null	conserved Plasmodium protein, unknown function	15554.9	0.540758	0.319282	1.69367	0.0903284	0.273741
PVP01_1467000	null	dimethyladenosine transferase, putative	929.198	-0.434115	0.256333	-1.69356	0.0903487	0.273741
PVP01_0931400	null	methyltransferase, putative	947.586	-0.695836	0.410767	-1.69399	0.0902669	0.273741
PVP01_0717900	MFS3	major facilitator superfamily domain-containing protein, putative	301.255	-0.75771	0.447384	-1.69364	0.0903328	0.273741
PVP01_0311000	null	conserved Plasmodium protein, unknown function	4625.94	0.973115	0.574821	1.6929	0.0904744	0.273978
PVP01_1324300	null	small nucleolar RNA snoR30	273.915	-0.856255	0.505971	-1.6923	0.0905888	0.274181
PVP01_0823600	NUF2	kinetochore protein NUF2, putative	14003.4	0.545473	0.322554	1.69111	0.0908164	0.274727
PVP01_1263200	CWC24	pre-mRNA-splicing factor CWC24, putative	1088.61	-0.609483	0.360558	-1.69039	0.0909534	0.274998
PVP01_1012300	null	conserved Plasmodium protein, unknown function	124.803	-0.841062	0.497721	-1.68983	0.0910613	0.27518
PVP01_0813400	null	conserved Plasmodium protein, unknown function	1266.63	-0.826198	0.489045	-1.68941	0.0911405	0.275276
PVP01_1470600	null	Plasmodium exported protein (PHIST), unknown function	605.286	-1.09149	0.647102	-1.68673	0.0916552	0.276686
PVP01_0532200	null	conserved Plasmodium protein, unknown function	2774.78	1.1266	0.668244	1.68591	0.0918139	0.277021
PVP01_1443700	null	small subunit rRNA processing factor, putative	861.415	-0.632737	0.375403	-1.68548	0.0918951	0.277121
PVP01_0605100	ATG8	autophagy-related protein 8, putative	7338.06	0.874819	0.519213	1.68489	0.0920093	0.277177
PVP01_0507900	null	dehydrodolichyl diphosphate synthetase, putative	1800.24	-0.489603	0.290546	-1.68511	0.0919673	0.277177
PVP01_0605900	null	histone acetyltransferase, putative	1756.61	0.818318	0.486494	1.68207	0.0925546	0.277625
PVP01_0833500	null	membrane magnesium transporter, putative	3198.86	0.752802	0.447515	1.68218	0.0925332	0.277625
PVP01_0621800	null	conserved Plasmodium protein, unknown function	4388.1	0.69233	0.411178	1.68377	0.0922258	0.277625
PVP01_0813600	PI-PLC	phosphoinositide-specific phospholipase C, putative	4213.77	-0.446093	0.265022	-1.68323	0.092331	0.277625
PVP01_0924600	ERO1	endoplasmic reticulum oxidoreductin, putative	4776.02	-0.589322	0.350373	-1.68198	0.0925722	0.277625
PVP01_0108100	null	ribosomal protein S8e, putative	4409.75	-0.598201	0.355321	-1.68355	0.0922685	0.277625
PVP01_0607200	null	RNA-binding protein, putative	1499.06	-0.714214	0.424649	-1.68189	0.0925896	0.277625
PVP01_0915600	null	conserved Plasmodium protein, unknown function	7326.71	-0.793753	0.471878	-1.68211	0.0925466	0.277625
PVP01_0009820	null	PIR protein	33.9087	-1.25126	0.743768	-1.68232	0.0925064	0.277625
PVP01_1252100	null	conserved Plasmodium protein, unknown function	15834.7	1.06978	0.636586	1.68049	0.0928618	0.278297
PVP01_1119800	SET1	SET domain protein, putative	8369.37	-0.645286	0.384201	-1.67955	0.0930446	0.278701
PVP01_0113700	PTP2	protein tyrosine phosphatase, putative	12964.8	0.914048	0.544465	1.6788	0.0931911	0.278851
PVP01_1207400	null	conserved Plasmodium protein, unknown function	687.766	0.528932	0.315044	1.67891	0.0931688	0.278851
PVP01_1416100	null	conserved Plasmodium protein, unknown function	1534.51	-0.774423	0.461632	-1.67757	0.0934302	0.279422
PVP01_1140300	null	conserved Plasmodium protein, unknown function	16707.9	0.603837	0.360117	1.67678	0.0935859	0.279743
PVP01_0510800	IMC1i	inner membrane complex protein 1i, putative	18106.1	1.18731	0.70877	1.67517	0.0939007	0.280115
PVP01_1462500	null	50S ribosomal protein L3, putative	448.866	-0.787407	0.47005	-1.67516	0.0939037	0.280115
PVP01_1302000	null	conserved Plasmodium protein, unknown function	783.2	-0.896075	0.5349	-1.67522	0.093891	0.280115
PVP01_0820900	null	ubiquitin-conjugating enzyme E2, putative	178.027	-1.05697	0.630901	-1.67533	0.0938689	0.280115
PVP01_1405100	MIT2	CorA-like Mg2+ transporter protein, putative	1235.37	-0.655509	0.391496	-1.67437	0.0940582	0.280287
PVP01_0007340	null	PIR protein, pseudogene	69.0993	-5.07143	3.02859	-1.67452	0.0940287	0.280287
PVP01_0835100	null	conserved Plasmodium protein, unknown function	5936.45	-0.79838	0.477092	-1.67343	0.0942429	0.280693
PVP01_1144000	null	conserved Plasmodium protein, unknown function	340.071	0.567531	0.339477	1.67178	0.0945672	0.280914
PVP01_1125400	null	conserved Plasmodium protein, unknown function	533.351	-0.563083	0.336671	-1.6725	0.0944251	0.280914
PVP01_1417400	PRP40	pre-mRNA-processing factor 40, putative	2647.95	-0.626418	0.374747	-1.67157	0.0946083	0.280914
PVP01_0723000	null	conserved Plasmodium protein, unknown function	6608.12	-0.709561	0.424304	-1.67229	0.0944664	0.280914
PVP01_1330600	null	calmodulin, putative	213.672	-0.766956	0.458755	-1.67182	0.0945597	0.280914
PVP01_0101400	null	PIR protein	8.94217	-5.50466	3.2909	-1.67269	0.0943877	0.280914
PVP01_1411200	null	conserved Plasmodium protein, unknown function	4355.58	0.966519	0.578402	1.67102	0.0947185	0.280953
PVP01_0421500	null	conserved Plasmodium protein, unknown function	4169.17	-0.620761	0.371436	-1.67125	0.0946732	0.280953
PVP01_0934800	HSP70-3	heat shock protein 70, putative	2884.75	-0.975418	0.583843	-1.67068	0.0947842	0.281004
PVP01_0820300	null	conserved Plasmodium protein, unknown function	6119.96	0.835885	0.500953	1.66859	0.0951987	0.282088
PVP01_0933400	PRP38A	pre-mRNA-splicing factor 38A, putative	1754.26	-0.458588	0.275232	-1.66619	0.0956766	0.283359
PVP01_1446500	NEK1	NIMA related kinase 1, putative	2482.48	-0.866978	0.52054	-1.66554	0.0958057	0.283597
PVP01_1450300	CPN60	60 kDa chaperonin, putative	3015.91	-0.619334	0.372091	-1.66447	0.0960184	0.283936
PVP01_0607400	null	conserved Plasmodium protein, unknown function	3256.03	-0.704799	0.423403	-1.66461	0.0959915	0.283936
PVP01_1268600	null	metacaspase 2, putative	10177.2	0.657976	0.395519	1.66358	0.0961974	0.284303
PVP01_0320300	null	protein kinase, putative	6000.58	-0.560199	0.336788	-1.66336	0.0962406	0.284303
PVP01_1228700	null	conserved Plasmodium protein, unknown function	6192.91	-0.77052	0.4635	-1.6624	0.0964335	0.284727
PVP01_1304700	null	conserved Plasmodium protein, unknown function	14264.7	0.663647	0.399952	1.65932	0.0970518	0.286261
PVP01_1248100	null	DNA-directed RNA polymerase III subunit RPC5, putative	1634.02	-0.582415	0.350962	-1.65948	0.0970181	0.286261
PVP01_0833300	null	small nucleolar RNA snoR03	81.1173	-0.939314	0.566607	-1.65779	0.0973605	0.287025
PVP01_0006290	null	PIR protein	18.3293	2.42705	1.46563	1.65598	0.0977264	0.28752
PVP01_0920200	null	ATP-dependent zinc metalloprotease FTSH, putative	1046.79	-0.455169	0.274865	-1.65597	0.0977269	0.28752
PVP01_1452000	SENP1	sentrin-specific protease 1, putative	2559.81	-0.582727	0.35186	-1.65613	0.0976949	0.28752
PVP01_0210600	null	conserved Plasmodium membrane protein, unknown function	1842.77	-0.651799	0.393463	-1.65657	0.0976063	0.28752
PVP01_1004000	null	RING zinc finger protein, putative	3459.65	0.51616	0.311881	1.65499	0.0979264	0.287871
PVP01_1012500	null	conserved Plasmodium protein, unknown function	1231.73	-0.607255	0.366944	-1.6549	0.0979457	0.287871
PVP01_1318000	null	conserved Plasmodium protein, unknown function	8344.57	0.82324	0.497601	1.65442	0.0980429	0.287874
PVP01_1259000	UTP12	U3 small nucleolar RNA-associated protein 12, putative	862.915	-0.744065	0.449756	-1.65438	0.0980511	0.287874
PVP01_0804400	null	conserved Plasmodium protein, unknown function	630.786	-0.793737	0.479844	-1.65416	0.0980959	0.287874
PVP01_1219500	null	MSP7-like protein	146.557	0.729179	0.441586	1.65127	0.0986826	0.289371
PVP01_1442700	ASF1	histone chaperone ASF1, putative	4144.56	-0.793326	0.480466	-1.65116	0.098706	0.289371
PVP01_1452800	ULG8	upregulated in late gametocytes ULG8, putative	14670	1.15481	0.699653	1.65055	0.0988312	0.289436
PVP01_1308600	null	3',5'-cyclic nucleotide phosphodiesterase, putative	3403.8	0.894718	0.542149	1.65032	0.0988783	0.289436
PVP01_1326300	null	conserved Plasmodium protein, unknown function	2402.72	-0.521907	0.316191	-1.65061	0.0988186	0.289436
PVP01_1007000	null	conserved Plasmodium protein, unknown function	2885.32	-0.658155	0.399172	-1.6488	0.0991887	0.290198
PVP01_1113400	null	zinc finger protein, putative	1197.02	-0.605838	0.367651	-1.64786	0.0993813	0.290615
PVP01_1129100	MSP10	merozoite surface protein 10, putative	5653.38	0.98692	0.599222	1.647	0.0995574	0.290836
PVP01_1345700	CND1	condensin complex subunit 1, putative	3445.2	-0.573469	0.348188	-1.64701	0.0995561	0.290836
PVP01_0718600	null	CS domain protein, putative	5374.22	-0.473462	0.287556	-1.64651	0.0996592	0.290987
PVP01_1136600	null	conserved Plasmodium protein, unknown function	5406.72	1.14131	0.693336	1.64612	0.0997394	0.291074
PVP01_1223600	null	protein kinase, putative	7533.94	0.951425	0.578215	1.64545	0.0998769	0.291329
PVP01_1218800	null	conserved Plasmodium protein, unknown function	2276.67	-0.440597	0.268076	-1.64356	0.100268	0.292322
PVP01_0523900	null	Plasmodium exported protein (PHIST), unknown function	2588.07	0.869769	0.529406	1.64292	0.1004	0.292561
PVP01_1262700	LPAAT	1-acyl-sn-glycerol-3-phosphate acyltransferase, putative	2081.87	0.507533	0.309079	1.64208	0.100573	0.29277
PVP01_0602000	null	Plasmodium exported protein (PHIST), unknown function	132.085	-0.885584	0.53927	-1.64219	0.10055	0.29277
PVP01_0110500	null	conserved Plasmodium protein, unknown function	4603.52	-0.736986	0.449018	-1.64133	0.100729	0.293075
PVP01_0003350	null	PIR protein	239.163	-1.71181	1.04359	-1.64031	0.100941	0.293544
PVP01_1107700	PRP16	pre-mRNA-splicing factor ATP-dependent RNA helicase PRP16, putative	1458.28	-0.510212	0.311333	-1.6388	0.101256	0.294166
PVP01_1144800	SIP2	AP2 domain transcription factor, putative	6837.38	-0.896525	0.546994	-1.639	0.101213	0.294166
PVP01_0111900	null	regulator of chromosome condensation, putative	13945.6	0.505475	0.308523	1.63837	0.101344	0.294274
PVP01_1305500	null	rhodanese like protein, putative	6727.16	0.699995	0.427351	1.63799	0.101425	0.29436
PVP01_0916700	null	serine esterase, putative	16831.7	0.742746	0.453615	1.63739	0.101548	0.294572
PVP01_0621400	null	DNA polymerase zeta catalytic subunit, putative	1323.76	-0.578781	0.353989	-1.63503	0.102043	0.295859
PVP01_1400800	null	Plasmodium exported protein, unknown function	170.02	1.83746	1.12461	1.63387	0.102287	0.296418
PVP01_0718000	null	dolichyl-diphosphooligosaccharide--protein glycosyltransferase, putative	1704.86	-0.632194	0.387006	-1.63355	0.102353	0.296461
[truncated: 4,628 more rows]

## Sheet: C
STRONG VS MODERATE INHIBITION GROUP
gene ID	Gene name	Product description	baseMean	log2FoldChange	lfcSE	stat	pvalue	padj
PVP01_0949300	null	hypothetical protein	220.685	3.33334	0.542091	6.14903	7.79562e-10	1.50456e-06
PVP01_0700700	TRAG34	tryptophan-rich protein	731.333	2.90926	0.470765	6.17986	6.41598e-10	1.50456e-06
PVP01_1471400	RBP2d	reticulocyte binding protein 2, pseudogene	12590.2	2.12878	0.341569	6.23236	4.5945e-10	1.50456e-06
PVP01_0524500	null	Plasmodium exported protein (PHIST), unknown function	1006.23	2.93383	0.519811	5.64403	1.66115e-08	2.40451e-05
PVP01_0302000	null	Plasmodium exported protein (PHIST), unknown function, pseudogene	494.912	2.41229	0.436237	5.52977	3.20645e-08	3.71307e-05
PVP01_0010340	null	PIR protein	360.092	9.22392	1.82121	5.06471	4.09018e-07	0.000214983
PVP01_0010850	null	PIR protein	209.827	4.5369	0.898856	5.04742	4.47823e-07	0.000214983
PVP01_1029300	CEP120	centrosomal protein CEP120, putative	5193.05	-1.30308	0.253459	-5.1412	2.72986e-07	0.000214983
PVP01_1120100	null	RNA-binding protein, putative	5938.38	2.28579	0.449506	5.08511	3.67408e-07	0.000214983
PVP01_0217000	null	heat shock protein, putative	1824.43	2.18962	0.435046	5.03307	4.82692e-07	0.000214983
PVP01_1471100	null	PIR protein	678.731	2.03135	0.39723	5.11378	3.15775e-07	0.000214983
PVP01_1008500	null	conserved Plasmodium protein, unknown function	3225.82	1.8612	0.368427	5.05174	4.37804e-07	0.000214983
PVP01_1435200	null	conserved Plasmodium protein, unknown function	3519.7	1.85644	0.363527	5.10676	3.27737e-07	0.000214983
PVP01_0714300	null	conserved Plasmodium protein, unknown function	4784.12	2.12102	0.426727	4.97045	6.67983e-07	0.000276259
PVP01_0404200	TRAG3	tryptophan-rich protein	1493.78	2.90685	0.590655	4.92141	8.59218e-07	0.000331658
PVP01_0700900	null	tryptophan-rich protein	1583.99	2.48808	0.510252	4.87617	1.08167e-06	0.000391428
PVP01_0000130	TRAG28	tryptophan-rich protein	11806.9	2.1379	0.439621	4.86305	1.15593e-06	0.000393697
PVP01_0929800	PV1	parasitophorous vacuolar protein 1, putative	60459	1.71077	0.354155	4.83057	1.36143e-06	0.000437925
PVP01_0838600	null	PIR protein	151.577	2.41191	0.50227	4.80202	1.57072e-06	0.000478655
PVP01_0601000	null	Plasmodium exported protein, unknown function	6063.6	2.59193	0.542706	4.77594	1.78867e-06	0.000493163
PVP01_1411300	null	zinc finger protein, putative	599.247	2.36743	0.495391	4.7789	1.76253e-06	0.000493163
PVP01_0917300	DPAP1	dipeptidyl aminopeptidase 1, putative	7324.7	2.55335	0.538841	4.7386	2.15202e-06	0.0005497
PVP01_1340100	null	tRNA-dihydrouridine synthase, putative	3766.86	1.93019	0.407587	4.73564	2.18361e-06	0.0005497
PVP01_0524100	null	Plasmodium exported protein (PHIST), unknown function	11251.6	2.56157	0.545316	4.6974	2.635e-06	0.000635693
PVP01_1013300	null	bis(5'-nucleosyl)-tetraphosphatase [asymmetrical], putative	4490.44	1.8088	0.389626	4.64241	3.44375e-06	0.000797572
PVP01_0901500	null	hypothetical protein	119.209	-5.18392	1.12397	-4.61216	3.98501e-06	0.000865011
PVP01_1203000	null	conserved Plasmodium protein, unknown function	20875.6	1.75945	0.38169	4.60964	4.03373e-06	0.000865011
PVP01_0504000	null	Plasmodium exported protein (PHIST), unknown function	25308.1	2.38202	0.517815	4.60014	4.22199e-06	0.000873047
PVP01_1426100	ALBA1	DNA/RNA-binding protein Alba 1, putative	54712.1	1.59491	0.347326	4.59196	4.39095e-06	0.000876676
PVP01_0422600	ETRAMP11.2	early transcribed membrane protein	350106	2.32852	0.508545	4.57879	4.67672e-06	0.000902607
PVP01_0946900	null	conserved Plasmodium protein, unknown function	1008.08	1.93443	0.423846	4.564	5.01887e-06	0.000937395
PVP01_0001440	null	Plasmodium exported protein (PHIST), unknown function	26060.9	2.68735	0.598245	4.49205	7.05395e-06	0.00127632
PVP01_0700300	null	Plasmodium exported protein, unknown function	167.199	2.69419	0.603338	4.46548	7.9888e-06	0.00140167
PVP01_0522200	null	conserved Plasmodium protein, unknown function	4412.46	1.33413	0.300741	4.43614	9.15862e-06	0.00155966
PVP01_1324400	null	small nucleolar RNA snoR29	244.694	2.59405	0.587418	4.41602	1.00534e-05	0.00159202
PVP01_1201800	TRAG20	tryptophan-rich protein	5304.21	2.49727	0.567947	4.39701	1.09754e-05	0.00159202
PVP01_1147500	null	Plasmodium exported protein, unknown function	18130.8	2.48415	0.565022	4.39655	1.09984e-05	0.00159202
PVP01_0410300	null	serine/threonine protein kinase, putative	4947.57	2.15965	0.489027	4.41622	1.00443e-05	0.00159202
PVP01_0216500	null	hypothetical protein	967.318	1.99509	0.453124	4.40297	1.0678e-05	0.00159202
PVP01_1419700	SEC63	translocation protein SEC63, putative	10224.4	1.36387	0.309452	4.40736	1.04637e-05	0.00159202
PVP01_0912100	GS27	SNARE protein, putative	3844.74	1.63432	0.372212	4.39082	1.12926e-05	0.00159473
PVP01_0825800	Der1-2	DER1-like protein, putative	327.68	-1.83599	0.420096	-4.3704	1.2402e-05	0.00166994
PVP01_0503900	null	conserved Plasmodium protein, unknown function	4662.39	1.82118	0.41627	4.37498	1.21441e-05	0.00166994
PVP01_1201900	null	Plasmodium exported protein, unknown function	7054	2.28356	0.523474	4.36233	1.28687e-05	0.0016934
PVP01_0808800	null	Plasmodium exported protein (PHIST), unknown function	5511.28	1.97781	0.454328	4.35326	1.34129e-05	0.0017258
PVP01_1207100	ECT	ethanolamine-phosphate cytidylyltransferase, putative	10786.8	1.5797	0.364229	4.33711	1.44365e-05	0.00179599
PVP01_1003800	SYN6	SNARE protein, putative	1800.61	1.34174	0.309566	4.33425	1.46259e-05	0.00179599
PVP01_1423400	DHHC4	palmitoyltransferase DHHC4, putative	3951.16	1.24719	0.288013	4.33032	1.4889e-05	0.00179599
PVP01_0801000	null	hypothetical protein	38574.2	2.87214	0.666905	4.30667	1.65731e-05	0.00193545
PVP01_1217000	null	conserved Plasmodium protein, unknown function	6952.55	-1.51077	0.351291	-4.30063	1.70311e-05	0.00193545
PVP01_1252600	APP	aminopeptidase P, putative	10823	1.80736	0.420276	4.30041	1.7048e-05	0.00193545
PVP01_0304800	PRPF8	pre-mRNA-processing-splicing factor 8, putative	9927.86	-1.14409	0.267515	-4.27675	1.89639e-05	0.0020646
PVP01_0532500	null	Plasmodium exported protein (PHIST), unknown function	1907.5	2.29548	0.537162	4.27336	1.92553e-05	0.0020646
PVP01_0004210	ETRAMP	early transcribed membrane protein	19096.9	1.56604	0.366417	4.27393	1.92055e-05	0.0020646
PVP01_0202800	null	5.8S ribosomal RNA	288.827	-2.99148	0.70252	-4.25821	2.06067e-05	0.00213058
PVP01_1133100	PDXK	pyridoxal kinase, putative	1417.77	1.74784	0.410378	4.2591	2.05252e-05	0.00213058
PVP01_1337000	null	p1/s1 nuclease, putative	808.909	1.9915	0.470795	4.23008	2.33612e-05	0.002373
PVP01_1403200	null	hypothetical protein	3841.18	2.53736	0.600428	4.22592	2.37964e-05	0.00237553
PVP01_0816100	null	conserved Plasmodium protein, unknown function	3846.1	1.35608	0.321887	4.21291	2.52099e-05	0.00247399
PVP01_0407500	CDPK1	calcium-dependent protein kinase 1, putative	30167.3	1.54411	0.367733	4.19899	2.68107e-05	0.00258723
PVP01_0803100	ARD1	N-terminal acetyltransferase A complex catalytic subunit ARD1, putative	1963.87	1.45855	0.347962	4.1917	2.76874e-05	0.00262803
PVP01_0221600	null	PIR protein	123.871	6.00599	1.43964	4.17186	3.0212e-05	0.00282141
PVP01_0216000	AP2-L	AP2 domain transcription factor AP2-L, putative	16342.4	1.90859	0.45915	4.15679	3.22749e-05	0.00287495
PVP01_1257700	BRF1	transcription factor IIIb subunit, putative	8097.29	1.86188	0.44716	4.1638	3.13e-05	0.00287495
PVP01_1301800	TGS1	trimethylguanosine synthase, putative	5375.45	1.4085	0.338815	4.15714	3.22254e-05	0.00287495
PVP01_0720100	null	tetratricopeptide repeat protein, putative	1985.01	-1.47652	0.357419	-4.13105	3.61111e-05	0.00316793
PVP01_1271300	null	40 kDa heat shock protein, putative	21252.8	2.92687	0.709402	4.12582	3.69412e-05	0.00319238
PVP01_0613800	MTRAP	merozoite TRAP-like protein, putative	8533.89	2.17883	0.528729	4.12088	3.77421e-05	0.00321363
PVP01_1339400	null	conserved Plasmodium protein, unknown function	3593.89	1.60874	0.39123	4.112	3.92249e-05	0.00329148
PVP01_1260700	null	conserved Plasmodium protein, unknown function	1114.81	2.10814	0.514364	4.09854	4.15771e-05	0.00343902
PVP01_0534300	RBP2c	reticulocyte binding protein 2c	10085	2.97058	0.726178	4.0907	4.30067e-05	0.00347434
PVP01_1402700	null	Plasmodium exported protein, unknown function	9111.25	2.11451	0.51704	4.08964	4.32043e-05	0.00347434
PVP01_0405200	null	Plasmodium exported protein (PHISTc), unknown function	11812.5	2.40779	0.589673	4.08327	4.44061e-05	0.00347847
PVP01_1312700	ClpR	ATP-dependent Clp protease proteolytic subunit, putative	252.468	-2.09503	0.513576	-4.0793	4.51709e-05	0.00347847
PVP01_0111500	null	conserved Plasmodium protein, unknown function	5943.73	2.11497	0.518059	4.08248	4.45567e-05	0.00347847
PVP01_1246800	FCP	FYVE and coiled-coil domain-containing protein, putative	3971.73	1.92403	0.471945	4.07681	4.56587e-05	0.00347847
PVP01_1033500	null	Plasmodium exported protein, unknown function	2463.84	1.49092	0.366002	4.07353	4.63069e-05	0.00348204
PVP01_0009030	null	PIR protein	25.0325	-6.32989	1.5584	-4.06179	4.86981e-05	0.00361489
PVP01_0010840	null	conserved Plasmodium protein, unknown function	552.474	2.13547	0.527468	4.04852	5.15415e-05	0.00377754
PVP01_0309900	null	conserved Plasmodium protein, unknown function	17266.9	1.7584	0.434824	4.04395	5.2559e-05	0.00380396
PVP01_0000200	TRAG33	tryptophan-rich protein	6149.65	2.58286	0.639847	4.03669	5.42115e-05	0.00387512
PVP01_0000220	null	Plasmodium exported protein, unknown function	307.651	2.00079	0.500234	3.99971	6.34215e-05	0.00441599
PVP01_0701500	RER1	protein RER1, putative	3251.01	1.51402	0.378328	4.00187	6.28445e-05	0.00441599
PVP01_0920300	null	conserved Plasmodium protein, unknown function	3679.12	1.19546	0.299065	3.99731	6.40661e-05	0.00441599
PVP01_1003500	null	conserved Plasmodium protein, unknown function	596.616	-1.83564	0.459639	-3.99365	6.50636e-05	0.00443198
PVP01_0523200	null	Plasmodium exported protein (PHIST), unknown function	1071.51	2.5479	0.642154	3.96775	7.25554e-05	0.00482868
PVP01_1463500	MTIP	myosin A tail domain interacting protein, putative	31107.5	1.79834	0.452967	3.97013	7.18342e-05	0.00482868
PVP01_1235700	EXP2	exported protein 2, putative	3865.52	1.45551	0.373406	3.89793	9.70175e-05	0.00638331
PVP01_0317700	null	conserved Plasmodium protein, unknown function	3590	1.21432	0.311749	3.89518	9.81265e-05	0.00638374
PVP01_1305800	EIF5	eukaryotic translation initiation factor 5, putative	14216.5	1.65202	0.424751	3.88937	0.000100503	0.0064657
PVP01_0302100	null	Plasmodium exported protein (PHIST), unknown function	2947.42	2.89701	0.747327	3.8765	0.000105971	0.00674253
PVP01_0504100	null	Plasmodium exported protein, unknown function	1596.68	2.15508	0.557345	3.86669	0.000110324	0.00686856
PVP01_1437900	null	clathrin heavy chain, putative	10825.5	-1.00244	0.259213	-3.86726	0.000110067	0.00686856
PVP01_0700400	null	Plasmodium exported protein, unknown function	68.1345	3.00039	0.780565	3.84387	0.00012111	0.00730448
PVP01_1423300	null	conserved Plasmodium protein, unknown function	4677.7	-0.972	0.252749	-3.84571	0.000120205	0.00730448
PVP01_1101400	TRAG19	tryptophan-rich protein	1053.03	2.02636	0.526878	3.84597	0.000120077	0.00730448
PVP01_0602700	null	conserved Plasmodium protein, unknown function	12397.1	2.03208	0.530739	3.82878	0.000128781	0.00760861
PVP01_1461700	ARFGAP	ADP-ribosylation factor GTPase-activating protein, putative	4343.65	1.3207	0.344807	3.83025	0.000128012	0.00760861
PVP01_0941600	null	conserved Plasmodium protein, unknown function	2366.48	-1.18398	0.310505	-3.81307	0.000137249	0.00802701
PVP01_0533700	null	Plasmodium exported protein (PHIST), unknown function	12844	2.61196	0.68689	3.80259	0.000143192	0.00807152
PVP01_1343600	BET5	trafficking protein particle complex subunit 1, putative	681.005	-1.48134	0.389383	-3.80433	0.000142187	0.00807152
PVP01_1444400	null	conserved Plasmodium protein, unknown function	1292.55	-3.121	0.821517	-3.79907	0.000145239	0.00807152
PVP01_1213900	PiT	sodium-dependent phosphate transporter, putative	9177.58	1.60097	0.420408	3.80814	0.000140018	0.00807152
PVP01_1456700	null	sphingomyelin phosphodiesterase, putative	17377.9	1.46161	0.384924	3.79714	0.000146375	0.00807152
PVP01_0926100	TIM44	mitochondrial import inner membrane translocase subunit TIM44, putative	1668.1	1.42519	0.375051	3.79999	0.000144703	0.00807152
PVP01_0512900	null	conserved Plasmodium protein, unknown function	6441.92	1.4487	0.381911	3.79331	0.000148655	0.00811995
PVP01_1328200	P113	surface protein P113, putative	5077.27	1.96224	0.518184	3.78677	0.000152619	0.00825854
PVP01_0949200	TRAG36	tryptophan-rich protein	2561.02	1.87557	0.496719	3.77591	0.000159423	0.00839143
PVP01_1322200	null	lipase, putative	6719.25	1.81418	0.480181	3.77812	0.00015802	0.00839143
PVP01_1415900	null	conserved Plasmodium protein, unknown function	4633.5	1.77054	0.468489	3.77925	0.000157302	0.00839143
PVP01_1436200	null	conserved Plasmodium protein, unknown function	16048.4	1.3402	0.35628	3.76164	0.000168803	0.00880515
PVP01_0423600	null	Plasmodium exported protein (PHIST), unknown function	242.533	2.5955	0.691208	3.75502	0.000173327	0.0089604
PVP01_0515600	null	Plasmodium exported protein (PHIST), unknown function	6342.17	1.62748	0.433784	3.75182	0.000175553	0.00899515
PVP01_0942800	null	conserved Plasmodium protein, unknown function	19283.5	-0.810521	0.216353	-3.74629	0.000179467	0.00911502
PVP01_1402200	null	Plasmodium exported protein, unknown function	244695	2.31743	0.621036	3.73155	0.000190304	0.00921745
PVP01_0524700	null	Plasmodium exported protein (PHIST), unknown function	15723.8	2.25222	0.604595	3.72517	0.00019518	0.00921745
PVP01_1120600	null	RAP protein, putative	527.158	-1.30214	0.349628	-3.72436	0.000195811	0.00921745
PVP01_1244500	null	conserved Plasmodium protein, unknown function	4372.73	-1.17467	0.315071	-3.72827	0.000192801	0.00921745
PVP01_0820500	ABCI3	ABC transporter I family member 1, putative	7496.1	1.81485	0.487093	3.72589	0.000194629	0.00921745
PVP01_0412300	SPATR	secreted protein with altered thrombospondin repeat domain, putative	7397.27	1.54674	0.413703	3.73876	0.000184928	0.00921745
PVP01_1006400	null	conserved Plasmodium protein, unknown function	1979.56	1.5409	0.41341	3.72729	0.000193553	0.00921745
PVP01_0408400	null	MtN3-like protein	19607	1.41296	0.379018	3.72796	0.000193039	0.00921745
PVP01_1457100	null	HD superfamily phosphohydrolase protein	3140.68	1.19949	0.320927	3.73758	0.000185802	0.00921745
PVP01_1266700	SPP	stromal-processing peptidase, putative	2033.32	-1.22888	0.330361	-3.71982	0.000199366	0.0093091
PVP01_0216200	null	conserved Plasmodium protein, unknown function	5392.51	-1.36584	0.368118	-3.71033	0.000206988	0.00958209
PVP01_1451700	AARP1	asparagine and aspartate rich protein 1, putative	7920.57	-1.46931	0.396204	-3.70846	0.000208522	0.00958209
PVP01_1402300	null	Plasmodium exported protein, unknown function	12478.9	2.3586	0.639143	3.69025	0.000224031	0.00969991
PVP01_0724400	null	conserved Plasmodium protein, unknown function	16595.2	1.97452	0.533871	3.6985	0.000216875	0.00969991
PVP01_0804300	null	conserved Plasmodium protein, unknown function	2211.58	-1.12591	0.304959	-3.692	0.000222502	0.00969991
PVP01_0939800	null	WD repeat-containing protein, putative	6814.95	-1.11572	0.302384	-3.68973	0.000224488	0.00969991
PVP01_1341400	PRP38B	pre-mRNA-splicing factor 38B, putative	11489.3	-0.845317	0.228934	-3.6924	0.000222149	0.00969991
PVP01_1425800	null	conserved Plasmodium protein, unknown function	7646.71	1.92917	0.521401	3.69998	0.000215616	0.00969991
PVP01_1461300	TFB2	RNA polymerase II transcription factor B subunit 2, putative	3494.94	-1.04666	0.283257	-3.6951	0.0002198	0.00969991
PVP01_0801800	TRAG14	tryptophan-rich protein	4237.45	1.69063	0.458108	3.69046	0.000223846	0.00969991
PVP01_1201400	null	Plasmodium exported protein (PHIST), unknown function	50774.3	2.38365	0.647154	3.68329	0.000230246	0.00980237
PVP01_0623900	null	ring-exported protein 4, putative	377.778	2.36209	0.641028	3.68485	0.00022884	0.00980237
PVP01_0202700	null	28S ribosomal RNA	4003.42	-2.48323	0.675563	-3.6758	0.000237107	0.0100208
PVP01_0808700	null	Plasmodium exported protein (PHIST), unknown function	6377.03	2.54913	0.694651	3.66965	0.000242885	0.0100849
PVP01_1401800	TRAG21	tryptophan-rich protein	42187.1	2.53935	0.692361	3.66766	0.00024478	0.0100849
PVP01_0524200	null	Plasmodium exported protein (PHIST), unknown function	1946.34	2.31684	0.632029	3.66572	0.000246644	0.0100849
PVP01_0504400	SIAP2	sporozoite invasion-associated protein 2, putative	8001.68	1.95367	0.532444	3.66926	0.000243256	0.0100849
PVP01_1240500	RPN2	26S proteasome regulatory subunit RPN2, putative	13261.8	-1.43679	0.392029	-3.66501	0.000247333	0.0100849
PVP01_0524600	null	Plasmodium exported protein (PHIST), unknown function	1332.39	2.1145	0.578091	3.65774	0.000254453	0.0102646
PVP01_0824100	MA	microneme associated antigen, putative	12592.1	2.07237	0.566768	3.65647	0.000255715	0.0102646
PVP01_0944500	null	conserved Plasmodium protein, unknown function	13120.6	1.68447	0.460853	3.65512	0.000257057	0.0102646
PVP01_0709800	CRMP1	cysteine repeat modular protein 1, putative	3572.84	-1.23332	0.337737	-3.65172	0.000260488	0.0103303
PVP01_1468200	null	conserved Plasmodium protein, unknown function	2111.27	1.17089	0.321427	3.64277	0.00026972	0.0106237
PVP01_0423200	null	Plasmodium exported protein (PHIST), unknown function	5092.51	2.42683	0.667238	3.63714	0.000275687	0.0107853
PVP01_1422100	null	conserved Plasmodium protein, unknown function	2116.41	-1.4513	0.399476	-3.63301	0.000280138	0.0108859
PVP01_0102300	DBP2	duffy binding protein 2	5522.29	2.03341	0.560238	3.62955	0.000283919	0.0109593
PVP01_1033800	TRAG17	tryptophan-rich protein	58573.3	1.94219	0.53537	3.62775	0.000285898	0.0109626
PVP01_0527700	null	conserved Plasmodium protein, unknown function	10055.7	1.5273	0.42257	3.6143	0.000301158	0.0114717
PVP01_1457900	null	conserved Plasmodium protein, unknown function	10903.3	-1.23544	0.342244	-3.60982	0.000306408	0.0115955
PVP01_0810400	SDH4	succinate dehydrogenase subunit 4, putative	8634.76	2.01966	0.560306	3.60456	0.000312677	0.0117558
PVP01_1332800	SEY1	protein SEY1, putative	4889.95	-1.45028	0.404329	-3.58688	0.000334657	0.0125011
PVP01_0317100	null	conserved Plasmodium protein, unknown function	16890.1	2.01108	0.56382	3.56688	0.000361255	0.0126004
PVP01_1411700	null	RNA-binding protein, putative	53498.7	1.92367	0.537723	3.57744	0.000346981	0.0126004
PVP01_1460500	null	conserved Plasmodium protein, unknown function	12147.8	1.90497	0.532466	3.57764	0.000346713	0.0126004
PVP01_1304000	null	conserved Plasmodium protein, unknown function	3152.56	1.9027	0.533088	3.56921	0.000358055	0.0126004
PVP01_1227200	RPR2	ribonuclease P protein subunit RPR2, putative	2441.51	1.89903	0.530509	3.57965	0.00034406	0.0126004
PVP01_0914900	ROM1	rhomboid protease ROM1, putative	10401.5	1.79283	0.500613	3.58128	0.00034192	0.0126004
PVP01_1010900	MDR1	multidrug resistance protein 1, putative	19233.7	1.66812	0.467561	3.5677	0.000360127	0.0126004
PVP01_1124100	null	conserved Plasmodium protein, unknown function	7955.3	1.6118	0.451469	3.57013	0.0003568	0.0126004
PVP01_1105200	null	phosphatidylserine synthase, putative	1134.28	1.30878	0.366742	3.56865	0.00035882	0.0126004
PVP01_0944100	null	translation initiation factor eIF-1A, putative	3688.41	1.16723	0.326694	3.57286	0.000353103	0.0126004
PVP01_1461800	null	conserved Plasmodium protein, unknown function	1663.04	1.04442	0.292484	3.57086	0.000355811	0.0126004
PVP01_0838000	null	Plasmodium exported protein, unknown function	17229.6	2.35392	0.661172	3.56023	0.000370534	0.0126199
PVP01_1264100	SEC7	protein transport protein SEC7, putative	2676.14	-1.34783	0.378467	-3.56129	0.00036904	0.0126199
PVP01_1428200	null	conserved protein, unknown function	9843.68	-1.41101	0.396215	-3.56122	0.000369138	0.0126199
PVP01_1430300	null	acyl-CoA binding protein, putative	54059.1	1.6673	0.468093	3.5619	0.00036818	0.0126199
PVP01_0304500	SEC24B	protein transport protein Sec24B, putative	8458.12	-1.30099	0.365705	-3.55747	0.000374445	0.0126594
PVP01_1240400	AP2-SP	AP2 domain transcription factor AP2-SP, putative	2824.65	1.55823	0.438344	3.55481	0.000378252	0.0126594
PVP01_1207300	ALBA4	DNA/RNA-binding protein Alba 4, putative	64839.3	0.973183	0.273694	3.55573	0.000376927	0.0126594
PVP01_1336100	NMT	glycylpeptide N-tetradecanoyltransferase, putative	945.62	-1.21727	0.342929	-3.54962	0.000385788	0.0127641
PVP01_1124300	null	conserved Plasmodium protein, unknown function	2500.59	1.40153	0.39483	3.54971	0.000385658	0.0127641
PVP01_1470500	null	Plasmodium exported protein, unknown function	363.004	2.48348	0.700711	3.54423	0.000393757	0.0127679
PVP01_1344100	null	conserved Plasmodium protein, unknown function	9266.3	2.05032	0.57814	3.54641	0.000390525	0.0127679
PVP01_0906400	PTEX88	translocon component PTEX88, putative	16665.6	1.78704	0.504301	3.54359	0.000394723	0.0127679
PVP01_1266600	null	conserved Plasmodium protein, unknown function	3714.53	-1.36805	0.385695	-3.54697	0.000389689	0.0127679
PVP01_0116700	null	AAA family ATPase, putative	2024.15	1.97014	0.557813	3.53191	0.000412576	0.0132712
PVP01_0601600	null	Plasmodium exported protein (PHIST), unknown function	3670.36	2.5177	0.714731	3.52258	0.00042737	0.0136101
PVP01_0111100	null	conserved Plasmodium protein, unknown function	3295.19	1.37775	0.391245	3.52146	0.000429181	0.0136101
PVP01_1333200	null	serine C-palmitoyltransferase, putative	5446.36	1.26865	0.360324	3.52085	0.000430164	0.0136101
PVP01_1201000	null	PIR protein	204.467	4.04429	1.1517	3.51159	0.000445442	0.0140169
PVP01_1433000	SET5	histone-lysine N-methyltransferase, putative	348.949	-1.3937	0.397412	-3.50694	0.000453296	0.0141869
PVP01_0601300	null	Plasmodium exported protein (PHIST), unknown function	5717.75	2.26114	0.645419	3.50337	0.000459406	0.0142984
PVP01_1147000	null	Plasmodium exported protein, unknown function	13295.9	1.81905	0.519432	3.50199	0.000461795	0.0142984
PVP01_0532400	CyRPA	cysteine-rich protective antigen, putative	9063.98	1.90688	0.545504	3.49562	0.000472955	0.0145584
PVP01_1109500	null	exonuclease, putative	611.467	-1.17319	0.335874	-3.49294	0.000477737	0.0145584
PVP01_1226800	NMNAT	nicotinamide/nicotinic acid mononucleotide adenylyltransferase, putative	3200.54	1.21644	0.348166	3.49386	0.000476084	0.0145584
PVP01_0523800	null	Plasmodium exported protein (PHIST), unknown function	7078.83	2.36639	0.678331	3.48854	0.000485665	0.014606
PVP01_1409400	null	conserved Plasmodium protein, unknown function	4788.91	-1.3802	0.395421	-3.49044	0.000482219	0.014606
PVP01_1457000	PK2	protein kinase 2, putative	11652.8	1.48299	0.425184	3.48788	0.000486867	0.014606
PVP01_1408400	null	conserved Plasmodium protein, unknown function	2517.09	1.72551	0.495248	3.48414	0.00049372	0.0147352
PVP01_0615900	null	calmodulin, putative	13720.7	1.16704	0.335324	3.48033	0.000500798	0.0148698
PVP01_0916100	VP3	vivapain-3	8733.1	1.64725	0.473751	3.47704	0.000506987	0.0149768
PVP01_0927700	null	protein phosphatase, putative	5401.83	1.72818	0.497732	3.47212	0.00051637	0.0151766
PVP01_1401200	null	Plasmodium exported protein, unknown function	1399.23	2.40375	0.693298	3.46713	0.000526056	0.0153389
PVP01_0511100	null	RNA-binding protein, putative	10602.1	2.17379	0.627076	3.46655	0.000527193	0.0153389
PVP01_0831500	null	conserved Plasmodium protein, unknown function	14832.5	1.33081	0.384431	3.46175	0.000536672	0.0155366
PVP01_0405300	GEXP20	Plasmodium exported protein (PHISTc), unknown function	2866.63	1.9645	0.569073	3.45211	0.000556221	0.0159432
PVP01_0613700	null	conserved Plasmodium protein, unknown function	4231.65	1.57691	0.456724	3.45266	0.00055508	0.0159432
PVP01_1251600	null	conserved Plasmodium protein, unknown function	10573.3	1.94575	0.564203	3.44868	0.000563338	0.0160676
PVP01_0004290	null	Plasmodium exported protein, unknown function	3382.74	1.71448	0.49784	3.44384	0.000573508	0.0162775
PVP01_1335200	null	conserved Plasmodium protein, unknown function	10164.6	1.68361	0.489642	3.43846	0.000585037	0.0162889
PVP01_1203500	null	conserved Plasmodium protein, unknown function	8709.26	1.66431	0.484078	3.43811	0.000585794	0.0162889
PVP01_0945400	TIC20	apicoplast import protein Tic20, putative	1911.69	-0.959502	0.27916	-3.4371	0.000587977	0.0162889
PVP01_0803400	IMC1c	inner membrane complex protein 1c, putative	39548.8	1.57163	0.457167	3.43776	0.000586557	0.0162889
PVP01_1231900	null	conserved Plasmodium protein, unknown function	1142.03	1.26085	0.366759	3.43782	0.00058642	0.0162889
PVP01_0801500	null	Plasmodium exported protein, unknown function	8610.76	1.9496	0.568895	3.42699	0.000610319	0.0166646
PVP01_1119400	null	conserved Plasmodium protein, unknown function	4280.53	1.80083	0.525402	3.42754	0.000609085	0.0166646
PVP01_1449700	null	mitosis protein dim1, putative	834.962	1.68521	0.491689	3.42739	0.000609417	0.0166646
PVP01_1209700	TRX2	thioredoxin 2, putative	9442.08	1.54982	0.452567	3.4245	0.000615929	0.0166646
PVP01_0809500	null	metalloprotease, putative	3729.92	0.995122	0.290535	3.42514	0.000614484	0.0166646
PVP01_0519300	RRB1	ribosome assembly protein RRB1, putative	8773.51	1.33216	0.389839	3.4172	0.000632677	0.0170381
PVP01_0420900	null	conserved Plasmodium protein, unknown function	5872.31	1.69591	0.497158	3.41122	0.00064674	0.0173362
PVP01_0724700	null	conserved Plasmodium protein, unknown function	3845.15	1.52311	0.447198	3.40589	0.00065949	0.0175965
PVP01_0313900	EST	exported serine/threonine protein kinase, putative	3498.94	-1.18607	0.34944	-3.3942	0.0006883	0.018281
PVP01_0423000	null	Plasmodium exported protein, unknown function	5899.73	1.74257	0.514721	3.38546	0.000710581	0.0186767
PVP01_1340300	null	conserved Plasmodium protein, unknown function	12495.9	-1.36798	0.404181	-3.38458	0.000712876	0.0186767
PVP01_0828700	null	conserved Plasmodium protein, unknown function	4755.58	0.980415	0.289492	3.38668	0.000707445	0.0186767
PVP01_0911000	PRPF6	pre-mRNA-processing factor 6, putative	5325.77	1.06952	0.31668	3.3773	0.000732001	0.0190914
PVP01_1470700	null	hypothetical protein	12004.3	1.41438	0.419889	3.36847	0.000755862	0.0196253
PVP01_1468800	aTrpRS	tryptophan--tRNA ligase, putative	3484.85	-1.40572	0.418257	-3.36091	0.000776864	0.0199913
PVP01_1145900	null	conserved Plasmodium protein, unknown function	3416.74	0.923881	0.274804	3.36196	0.000773904	0.0199913
PVP01_1416800	null	exportin-T, putative	5909.58	-1.00327	0.298901	-3.35653	0.00078928	0.0200436
PVP01_0937800	SUB2	subtilisin-like protease 2, putative	6312.62	1.10337	0.328673	3.35703	0.000787846	0.0200436
PVP01_0406300	PRP45	pre-mRNA-processing protein 45, putative	14506.8	1.0333	0.307752	3.35759	0.000786245	0.0200436
PVP01_0206100	PHIL1	photosensitized INA-labeled protein PHIL1, putative	34365.8	1.59988	0.477549	3.35019	0.000807561	0.0204182
PVP01_0623800	DBP	duffy binding protein	20546.7	2.08609	0.62584	3.33327	0.000858324	0.0216074
PVP01_0210100	null	conserved Plasmodium protein, unknown function	261.149	-1.1789	0.353896	-3.3312	0.000864737	0.0216746
PVP01_0615800	null	RNA methyltransferase, putative	4665.46	1.77292	0.534023	3.31994	0.000900379	0.0222786
PVP01_0525400	null	Plasmodium exported protein (PHIST), unknown function	1930.27	1.56268	0.470405	3.322	0.000893763	0.0222786
PVP01_0532700	null	tryptophan-rich protein	2653.36	1.50311	0.452591	3.32111	0.000896587	0.0222786
PVP01_0423300	null	hypothetical protein	58154.8	2.42932	0.733009	3.31417	0.000919159	0.0226465
PVP01_1112200	null	conserved Plasmodium protein, unknown function	4599.63	-1.31383	0.397045	-3.30902	0.000936231	0.0229225
PVP01_1257000	null	protein kinase, putative	3098.57	1.48702	0.449466	3.30841	0.000938278	0.0229225
PVP01_0204300	null	transcription initiation factor TFIIB, putative	2072.7	1.01308	0.306903	3.30099	0.00096344	0.0234383
PVP01_0307300	null	conserved Plasmodium protein, unknown function	3039.63	2.26542	0.687096	3.2971	0.000976888	0.023666
PVP01_0002130	null	PIR protein	32.747	7.15286	2.1731	3.29155	0.000996355	0.0238384
PVP01_0503600	TRAG38	tryptophan-rich protein	3362.57	2.09119	0.635275	3.29179	0.000995536	0.0238384
PVP01_1004500	null	conserved Plasmodium protein, unknown function	24691.9	-1.13715	0.345435	-3.29193	0.000995012	0.0238384
PVP01_0503400	TRAG4	tryptophan-rich protein	1465.31	2.34456	0.71269	3.28973	0.00100283	0.0238945
PVP01_0805200	UPF1	regulator of nonsense transcripts 1, putative	6116.59	-0.965899	0.293854	-3.28701	0.00101258	0.0240212
PVP01_1030600	SRSF12	serine/arginine-rich splicing factor 12, putative	16192.3	1.38955	0.422879	3.28594	0.00101644	0.0240212
PVP01_0933900	null	conserved Plasmodium protein, unknown function	2456.29	1.3821	0.420825	3.28426	0.0010225	0.0240661
PVP01_1439600	null	conserved Plasmodium protein, unknown function	5322.31	-0.967442	0.295274	-3.27642	0.00105133	0.0245452
PVP01_0412600	null	peptide chain release factor subunit 1, putative	14469.9	1.4096	0.4302	3.2766	0.00105064	0.0245452
PVP01_1436800	TRAMP	thrombospondin-related apical membrane protein, putative	4604.2	1.8179	0.555557	3.27221	0.00106709	0.0247193
PVP01_0529800	ApiAP2	AP2 domain transcription factor, putative	10144.5	1.59049	0.486403	3.2699	0.00107586	0.0247193
PVP01_0721300	null	conserved Plasmodium protein, unknown function	4465.27	-1.26217	0.385796	-3.2716	0.0010694	0.0247193
PVP01_1114800	null	elongation factor 1-alpha, putative	11026.7	1.33256	0.407522	3.2699	0.00107584	0.0247193
PVP01_1402400	RBP2a	reticulocyte binding protein 2a	14723.9	1.83503	0.561904	3.26574	0.00109177	0.0249856
PVP01_1313200	PTEX150	translocon component PTEX150, putative	21959.9	1.73499	0.531753	3.26279	0.00110323	0.0250498
PVP01_0505000	null	prolyl 4-hydroxylase subunit alpha, putative	1979.87	-1.30833	0.400931	-3.26322	0.00110153	0.0250498
PVP01_1458700	null	mitochondrial carrier protein, putative	3767.68	1.24775	0.382698	3.2604	0.00111254	0.0251624
PVP01_0838100	null	Plasmodium exported protein, unknown function	6429.26	1.17752	0.361387	3.25834	0.00112068	0.0252479
PVP01_1139700	null	citrate synthase-like protein, putative	2934.9	1.53201	0.471229	3.2511	0.00114958	0.0254243
PVP01_1243900	null	conserved Plasmodium protein, unknown function	520.763	-1.07442	0.3305	-3.25089	0.00115046	0.0254243
PVP01_1431400	GAT	glycerol-3-phosphate 1-O-acyltransferase, putative	2177.62	-0.893342	0.274636	-3.25283	0.00114263	0.0254243
PVP01_1427300	null	conserved Plasmodium protein, unknown function	3678.03	1.41268	0.434009	3.25496	0.0011341	0.0254243
PVP01_1134800	MFR1	major facilitator superfamily-related transporter, putative	8659.61	1.3232	0.406911	3.25181	0.00114674	0.0254243
PVP01_0917400	HSP101	heat shock protein 101, putative	45199.5	1.50541	0.464158	3.24332	0.00118146	0.0260101
PVP01_0611800	null	conserved Plasmodium protein, unknown function	21966.2	1.6384	0.505431	3.24158	0.00118867	0.0260698
PVP01_1457400	null	conserved Plasmodium protein, unknown function	819.867	1.48066	0.456999	3.23997	0.00119543	0.0261191
PVP01_1444300	HAD3	haloacid dehalogenase-like hydrolase, putative	10496	1.21161	0.374183	3.23803	0.0012036	0.0261986
PVP01_1220700	null	RING zinc finger protein, putative	2852.77	0.773468	0.238957	3.23685	0.00120857	0.0262082
PVP01_0504200	TRAG7	tryptophan-rich protein	4037.51	2.11086	0.652638	3.23435	0.00121922	0.0262772
PVP01_0623600	null	PIR protein	823.838	2.07254	0.641075	3.23291	0.00122536	0.0262772
PVP01_0517300	null	conserved protein, unknown function	5550.09	0.977546	0.302302	3.23367	0.00122212	0.0262772
PVP01_0930800	null	60S ribosomal protein P0, putative	7693.61	-1.00805	0.312271	-3.22812	0.00124605	0.0266223
PVP01_0802400	null	conserved Plasmodium protein, unknown function	1056.1	-0.934201	0.289534	-3.22657	0.00125285	0.0266363
PVP01_1439100	null	conserved Plasmodium protein, unknown function	259.11	1.17665	0.364755	3.22587	0.00125591	0.0266363
PVP01_0831900	null	conserved Plasmodium protein, unknown function	406.116	1.90024	0.590342	3.21888	0.00128693	0.0271946
PVP01_0405000	null	liver stage antigen 3, putative	29893.3	1.65261	0.513871	3.21599	0.00129994	0.0273695
PVP01_0825500	null	conserved Plasmodium protein, unknown function	2904.11	1.12873	0.35121	3.21385	0.00130968	0.0274749
PVP01_0601700	null	Plasmodium exported protein (PHIST), unknown function	43418	2.17093	0.676996	3.20671	0.0013426	0.0280629
PVP01_0717600	null	PPPDE peptidase, putative	6581.78	1.26558	0.394794	3.20569	0.00134741	0.0280629
PVP01_0709600	null	conserved Plasmodium protein, unknown function	19497	1.6747	0.5227	3.20394	0.00135559	0.0281322
PVP01_0922200	EXP1	exported protein 1, putative	30232.9	1.43088	0.446955	3.2014	0.00136762	0.0282753
PVP01_1327700	null	40S ribosomal protein S25, putative	9303.53	0.904084	0.282489	3.20042	0.00137225	0.0282753
PVP01_1147700	null	PIR protein	5208.88	1.59481	0.499225	3.19457	0.00140037	0.0287524
PVP01_1007200	null	conserved Plasmodium protein, unknown function	783.25	-1.43167	0.448623	-3.19127	0.0014165	0.0289807
PVP01_0414200	SYN17	syntaxin, Qa-SNARE family, putative	14452.1	1.18776	0.372671	3.18716	0.00143678	0.0292921
PVP01_0112200	null	plasmepsin X, putative	4275.1	2.23946	0.70425	3.17992	0.00147318	0.0297931
PVP01_0408300	ATG11	autophagy-related protein 11, putative	11128.1	1.40307	0.44146	3.17825	0.00148169	0.0297931
PVP01_0213300	null	conserved Plasmodium protein, unknown function	1187.9	-0.819514	0.257855	-3.1782	0.00148194	0.0297931
PVP01_0528800	null	conserved Plasmodium protein, unknown function	2635.78	-1.21991	0.383958	-3.17719	0.00148708	0.0297931
PVP01_1316700	null	HP12 protein homolog, putative	3829.26	-0.814425	0.256241	-3.17836	0.00148111	0.0297931
PVP01_0927300	null	steryl ester hydrolase, putative	718.774	1.2844	0.404946	3.17178	0.00151507	0.0302492
PVP01_1301900	null	conserved protein, unknown function	12462.3	-0.803383	0.253405	-3.17036	0.00152251	0.0302933
PVP01_1202400	null	conserved Plasmodium protein, unknown function	3813.55	-0.90404	0.285347	-3.16821	0.00153379	0.0303094
PVP01_1242300	null	conserved Plasmodium protein, unknown function	4199.37	-0.978542	0.308829	-3.16855	0.001532	0.0303094
PVP01_1201500	null	Plasmodium exported protein (PHIST), unknown function	11745.6	2.2624	0.714954	3.1644	0.00155402	0.0306046
PVP01_1244900	null	valine--tRNA ligase, putative	3511	-0.955141	0.302663	-3.15579	0.00160062	0.0314156
PVP01_0734200	null	Plasmodium exported protein, unknown function	1858.1	2.02192	0.64154	3.15166	0.00162344	0.0317303
PVP01_1214600	null	conserved Plasmodium protein, unknown function	109.768	-1.33969	0.425177	-3.15091	0.00162762	0.0317303
PVP01_1243700	null	conserved Plasmodium protein, unknown function	1381	-1.50279	0.477133	-3.14963	0.00163479	0.0317631
PVP01_0920700	PGM1	phosphoglycerate mutase, putative	12107.1	1.01387	0.322184	3.14686	0.00165036	0.0319585
PVP01_0711200	GCD10	tRNA (adenine(58)-N(1))-methyltransferase non- catalytic subunit TRM6, putative	1611.79	-1.09614	0.348513	-3.14519	0.00165979	0.032034
PVP01_0418400	MSP5	merozoite surface protein 5	17343.3	1.67653	0.535739	3.12938	0.00175176	0.0336324
PVP01_1225500	null	DNA-directed RNA polymerase III subunit RPC1, putative	2947.41	-1.16434	0.372231	-3.12799	0.00176004	0.0336324
PVP01_0508300	null	conserved Plasmodium protein, unknown function	1282.63	1.12503	0.359566	3.12884	0.00175496	0.0336324
PVP01_1261200	null	conserved Plasmodium protein, unknown function	997.815	-1.10198	0.352452	-3.12662	0.00176829	0.033679
PVP01_1462000	null	conserved Plasmodium protein, unknown function	964.786	-1.1275	0.360775	-3.12523	0.00177669	0.033728
PVP01_0008270	null	PIR protein	94.0065	-4.03971	1.29439	-3.12094	0.00180278	0.0340003
PVP01_1412600	null	conserved Plasmodium protein, unknown function	14039.4	0.807131	0.258586	3.12133	0.00180037	0.0340003
PVP01_0928600	null	conserved Plasmodium protein, unknown function	3384.43	1.05978	0.339741	3.11936	0.00181243	0.0340713
PVP01_1012400	null	ribosomal large subunit pseudouridylate synthase, putative	409.428	-1.09444	0.350986	-3.11818	0.0018197	0.0340972
PVP01_0303900	null	6-cysteine protein, putative, pseudogene	781.041	1.60512	0.515782	3.112	0.00185822	0.0342647
PVP01_0116000	null	conserved Plasmodium protein, unknown function	10501.4	-1.33384	0.428438	-3.11326	0.00185034	0.0342647
PVP01_0941300	null	conserved Plasmodium protein, unknown function	5522.26	-1.43563	0.461222	-3.11266	0.00185412	0.0342647
PVP01_0009420	null	PIR protein	840.408	-2.09095	0.671279	-3.11487	0.00184024	0.0342647
PVP01_0706500	null	P1 nuclease, putative	16068.5	1.02803	0.33022	3.11317	0.00185087	0.0342647
PVP01_0118800	null	protein kinase, putative	13624.9	1.84281	0.593075	3.10721	0.00188862	0.0347146
PVP01_1211000	null	conserved Plasmodium protein, unknown function	8122.29	-1.68299	0.542308	-3.10339	0.00191318	0.0350548
PVP01_0003730	null	PIR protein	19.2441	-5.81642	1.87614	-3.10021	0.00193383	0.0353214
PVP01_1316100	null	conserved Plasmodium protein, unknown function	22783.9	-1.32754	0.428488	-3.0982	0.00194697	0.0354496
PVP01_0516300	null	Plasmodium exported protein (PHIST), unknown function	4461.4	2.16862	0.700571	3.0955	0.00196481	0.0356622
PVP01_0524800	null	Plasmodium exported protein (PHIST), unknown function, pseudogene	23.1101	4.04413	1.30851	3.09063	0.0019973	0.0358663
PVP01_0515700	null	Plasmodium exported protein (PHIST), unknown function	3055.35	2.1707	0.702412	3.09035	0.00199917	0.0358663
PVP01_0508200	null	E3 ubiquitin-protein ligase, putative	15942.3	-1.26016	0.407803	-3.09011	0.00200083	0.0358663
PVP01_0519700	EIF3G	eukaryotic translation initiation factor 3 subunit G, putative	9940.01	1.07404	0.347535	3.09046	0.00199845	0.0358663
PVP01_0826100	null	vesicle transport v-SNARE protein, putative	11339.5	0.910684	0.295623	3.08055	0.00206616	0.0368095
PVP01_1117500	null	large subunit rRNA methyltransferase, putative	3985.04	-0.875749	0.284547	-3.0777	0.00208606	0.0370499
PVP01_1401000	null	Plasmodium exported protein, unknown function	2912.61	2.12137	0.689897	3.07491	0.00210563	0.0372832
PVP01_1304300	HADO	HAD domain ookinete protein, putative	5137.62	1.56184	0.508348	3.07238	0.00212357	0.0374862
PVP01_1242200	UIS2	serine/threonine protein phosphatase UIS2, putative	14016.7	1.40132	0.456254	3.07136	0.00213088	0.0375009
PVP01_1246200	ISP3	inner membrane complex sub-compartment protein 3, putative	3270.68	1.70237	0.555047	3.06707	0.00216168	0.0379276
PVP01_1107800	null	conserved Plasmodium protein, unknown function	3100.06	-1.06952	0.349551	-3.0597	0.00221558	0.0386392
PVP01_1449500	null	conserved Plasmodium protein, unknown function	3213.98	1.09805	0.358847	3.05993	0.00221387	0.0386392
PVP01_0727400	GK	guanylate kinase, putative	1288.3	1.21205	0.396411	3.05756	0.0022315	0.0386838
PVP01_1430400	JmjC1	JmjC domain-containing protein, putative	2838.86	1.15623	0.378051	3.05839	0.00222529	0.0386838
PVP01_1403300	null	conserved Plasmodium protein, unknown function	2368.11	2.41242	0.790592	3.05141	0.00227766	0.0388585
PVP01_1400900	null	Plasmodium exported protein, unknown function	6540.49	1.92659	0.631381	3.05139	0.00227782	0.0388585
PVP01_0521400	ARO	armadillo-domain containing rhoptry protein, putative	32539.7	1.79854	0.588945	3.05383	0.00225941	0.0388585
PVP01_1335700	null	conserved Plasmodium protein, unknown function	4646.03	1.46458	0.479753	3.05278	0.00226732	0.0388585
PVP01_1254400	null	conserved Plasmodium protein, unknown function	2815.11	-1.05749	0.346621	-3.05086	0.00228185	0.0388585
PVP01_1264300	null	conserved Plasmodium protein, unknown function	10470.5	-0.9457	0.309678	-3.05382	0.00225949	0.0388585
PVP01_0602400	null	enoyl-CoA hydratase-related protein, putative	1572.1	-1.0446	0.343506	-3.041	0.00235796	0.0400369
PVP01_1139800	ZIP1	zinc transporter ZIP1, putative	20777.1	1.23484	0.40639	3.03857	0.00237704	0.0402429
PVP01_0109300	CRT	chloroquine resistance transporter, putative	23404.6	1.41762	0.466921	3.0361	0.00239657	0.0404552
PVP01_0516000	null	Plasmodium exported protein (PHIST), unknown function	2199.96	2.06006	0.680868	3.02563	0.00248112	0.0408978
PVP01_1033600	SBP1	skeleton-binding protein 1, putative	17603	1.74154	0.574919	3.02919	0.00245212	0.0408978
PVP01_0717300	gammaGCS	gamma-glutamylcysteine synthetase, putative	7459.64	1.7179	0.567721	3.02596	0.00247848	0.0408978
PVP01_0712200	null	conserved Plasmodium protein, unknown function	3440.34	1.6223	0.535476	3.02964	0.00244848	0.0408978
PVP01_1143000	null	long chain polyunsaturated fatty acid elongation enzyme, putative	13912.5	1.46837	0.485625	3.02367	0.00249728	0.0408978
PVP01_0834500	null	ubiquitin-conjugating enzyme E2, putative	8253.33	1.21008	0.399846	3.02637	0.00247511	0.0408978
PVP01_0104300	null	conserved Plasmodium protein, unknown function	20452.2	-1.03175	0.341102	-3.02474	0.00248845	0.0408978
PVP01_0701800	DDX60	ATP-dependent RNA helicase DDX60, putative	8770.01	-0.736094	0.243475	-3.02328	0.00250049	0.0408978
PVP01_0803900	null	WD repeat-containing protein, putative	1938.99	-1.4331	0.473881	-3.02417	0.00249319	0.0408978
PVP01_1334400	ABCk2	atypical protein kinase, ABC-1 family, putative	8361.67	-1.00213	0.331436	-3.0236	0.00249784	0.0408978
PVP01_0305800	null	NYN domain-containing protein, putative	8026.99	1.07104	0.354226	3.0236	0.00249785	0.0408978
PVP01_0511400	null	conserved Plasmodium protein, unknown function	20580.9	1.46694	0.486031	3.01821	0.00254269	0.0413692
PVP01_1012200	DDX1	ATP-dependent RNA helicase DDX1, putative	1710.9	-0.910067	0.301536	-3.01811	0.0025436	0.0413692
PVP01_0712500	null	conserved Plasmodium protein, unknown function	9327.95	1.30846	0.433946	3.01527	0.00256753	0.0414094
PVP01_0812800	NIF4	NLI interacting factor-like phosphatase, putative	2630.61	-0.963828	0.319596	-3.01577	0.00256324	0.0414094
PVP01_1139900	null	conserved Plasmodium protein, unknown function	12474.4	-1.53702	0.509504	-3.01669	0.00255549	0.0414094
PVP01_0937700	null	DnaJ protein, putative	1103.57	-0.954981	0.316926	-3.01326	0.00258458	0.0415687
PVP01_1030000	ATPase3	cation transporting P-ATPase, putative	944.383	-1.01561	0.338213	-3.00286	0.00267459	0.0428972
PVP01_1105600	RHOP148	rhoptry protein RHOP148, putative	2274.52	-0.998472	0.332865	-2.99963	0.00270307	0.0431319
PVP01_1441700	null	conserved Plasmodium protein, unknown function	3281.17	-0.819765	0.2733	-2.99951	0.00270413	0.0431319
PVP01_0525800	HAT1	histone acetyltransferase, putative	3978.58	-1.46827	0.490062	-2.99609	0.00273463	0.0434986
PVP01_0807100	null	conserved Plasmodium protein, unknown function	2524.3	1.1007	0.367516	2.99496	0.00274477	0.0435403
PVP01_0907300	null	conserved Plasmodium protein, unknown function	828.127	-0.819001	0.273661	-2.99276	0.00276471	0.0437368
PVP01_0114000	null	DnaJ protein, putative	26734.9	1.58263	0.530178	2.98509	0.00283498	0.044677
PVP01_0826000	null	conserved Plasmodium protein, unknown function	2182.63	1.1205	0.375428	2.98459	0.00283958	0.044677
PVP01_0317600	null	V-type ATPase V0 subunit e, putative	3914.6	1.24586	0.418038	2.98026	0.00288	0.045068
PVP01_1414700	null	conserved Plasmodium protein, unknown function	2258.68	-0.997475	0.334612	-2.98099	0.00287315	0.045068
PVP01_0939400	GCalpha	guanylyl cyclase, putative	3476.58	-1.12057	0.376287	-2.97796	0.00290174	0.0452859
PVP01_0312700	DMT2	drug/metabolite transporter, putative	1075.88	1.03659	0.348327	2.97591	0.00292121	0.0454673
PVP01_0104100	null	conserved Plasmodium protein, unknown function	1864.6	-0.894991	0.300983	-2.97356	0.0029437	0.0456944
PVP01_1440900	GAP45	glideosome-associated protein 45, putative	27569.8	1.02808	0.34624	2.96928	0.00298495	0.0462109
PVP01_1440200	null	conserved Plasmodium protein, unknown function	18398.5	1.8847	0.635566	2.96539	0.00302297	0.0463813
PVP01_0716100	null	GPN-loop GTPase, putative	346.267	-1.51413	0.510436	-2.96635	0.00301354	0.0463813
PVP01_0010870	null	helicase, putative	170.045	-1.63991	0.553108	-2.9649	0.00302782	0.0463813
PVP01_1262200	null	fructose 1,6-bisphosphate aldolase, putative	39323.5	0.875289	0.295219	2.96488	0.003028	0.0463813
PVP01_1101700	null	conserved Plasmodium protein, unknown function	7238.16	1.39779	0.472024	2.96127	0.0030637	0.0465864
PVP01_0824000	null	mitochondrial ribosomal protein L27 precursor, putative	4536.72	1.062	0.358652	2.96109	0.00306553	0.0465864
PVP01_1252500	ISU	iron sulfur cluster assembly protein, putative	2995.47	0.756306	0.255402	2.96124	0.00306401	0.0465864
PVP01_1253600	null	conserved Plasmodium protein, unknown function	3554.12	-0.892705	0.301732	-2.9586	0.00309043	0.0466138
PVP01_1312800	null	conserved Plasmodium protein, unknown function	1084.28	-1.1482	0.388018	-2.95915	0.00308491	0.0466138
PVP01_1414400	null	conserved Plasmodium protein, unknown function	1441.76	-1.20208	0.406315	-2.95849	0.00309148	0.0466138
PVP01_1008000	IMC1g	inner membrane complex protein 1g, putative	28191.3	1.64482	0.556846	2.95381	0.00313879	0.0470059
PVP01_1238400	null	zinc finger protein, putative	3433.01	1.52527	0.516426	2.95352	0.0031417	0.0470059
PVP01_1416000	PK9	serine/threonine protein kinase, putative	1151.15	1.10992	0.375799	2.95351	0.00314184	0.0470059
PVP01_1011500	null	conserved Plasmodium protein, unknown function	11277.6	-1.42178	0.481538	-2.95258	0.00315134	0.0470264
PVP01_1306200	null	small subunit rRNA processing factor, putative	5169.97	-0.709425	0.240437	-2.95056	0.00317198	0.0472128
PVP01_1313400	null	conserved Plasmodium protein, unknown function	2901.22	-1.01218	0.343306	-2.94833	0.00319492	0.0474323
PVP01_0525300	null	Plasmodium exported protein (PHIST), unknown function	6704.66	1.83728	0.623731	2.94562	0.00322303	0.0476055
PVP01_1406900	null	conserved Plasmodium protein, unknown function	1286.42	-1.27385	0.432359	-2.94628	0.00321618	0.0476055
PVP01_0523700	null	Plasmodium exported protein (PHIST), unknown function	214.874	3.03732	1.03294	2.94045	0.00327735	0.0481621
PVP01_1239500	DXR	1-deoxy-D-xylulose 5-phosphate reductoisomerase, putative	819.647	-1.26859	0.431405	-2.9406	0.00327582	0.0481621
PVP01_0903500	null	hypothetical protein	1627.33	1.90308	0.647475	2.93923	0.00329026	0.0482083
PVP01_0904800	null	phenylalanine--tRNA ligase beta subunit, putative	3216.16	-1.18295	0.402558	-2.93858	0.00329715	0.0482083
PVP01_1401100	null	Plasmodium exported protein, unknown function	1719.95	2.20285	0.75114	2.93267	0.00336056	0.0487864
PVP01_1421400	RAB11a	ras-related protein Rab-11A, putative	19807.2	1.14017	0.38868	2.93344	0.0033523	0.0487864
PVP01_0412400	null	conserved Plasmodium protein, unknown function	8293.91	-1.34267	0.457851	-2.93254	0.00336196	0.0487864
PVP01_1149200	null	PIR protein, fragment	171.029	2.02817	0.692642	2.92817	0.00340968	0.0493551
PVP01_0505600	GAMA	GPI-anchored micronemal antigen	15820	1.57291	0.537846	2.92446	0.00345054	0.0495835
PVP01_0616300	MORN1	MORN repeat-containing protein 1, putative	14306.8	0.881924	0.301538	2.92476	0.00344725	0.0495835
PVP01_1203600	null	conserved Plasmodium protein, unknown function	1367.32	-1.23763	0.423208	-2.92441	0.00345115	0.0495835
PVP01_1210600	HSP110	heat shock protein 110, putative	28078.1	1.05062	0.359771	2.92024	0.00349759	0.0501264
PVP01_0701200	RBP1a	reticulocyte binding protein 1a	15407.7	1.55925	0.534594	2.91671	0.00353748	0.0505011
PVP01_1438700	null	cell cycle associated protein, putative	6655.37	-1.29569	0.44428	-2.91638	0.00354118	0.0505011
PVP01_0701100	RBP1b	reticulocyte binding protein 1b	8611.72	1.50498	0.516506	2.91377	0.00357089	0.0506751
PVP01_1315000	null	dynein-related AAA-type ATPase, putative	7196.5	-0.847271	0.290734	-2.91425	0.00356545	0.0506751
PVP01_0534400	RBP2p1	reticulocyte binding protein 2 precursor (PvRBP- 2), putative	4970.61	2.13669	0.733581	2.91268	0.00358339	0.0507282
PVP01_0916200	null	vivapain-2	11545.6	1.00996	0.347039	2.91022	0.0036118	0.0508816
PVP01_1434600	null	conserved Plasmodium protein, unknown function	1181.32	1.76658	0.607012	2.91029	0.00361093	0.0508816
PVP01_1256600	null	zinc finger protein, putative	3447.45	-0.994189	0.341798	-2.9087	0.00362934	0.0510045
PVP01_1120000	null	amino acid transporter, putative	1996.59	-1.39146	0.478651	-2.90703	0.00364875	0.0511532
PVP01_0705100	null	zinc finger protein, putative	4567.35	1.40595	0.483795	2.90608	0.00365986	0.051185
PVP01_0211500	NT4	nucleoside transporter 4	1166.73	-1.52733	0.526102	-2.9031	0.00369488	0.0515503
PVP01_1271500	null	lysophospholipase, putative	2076.88	2.10084	0.724663	2.89906	0.00374287	0.0520942
PVP01_1458600	null	conserved Plasmodium protein, unknown function	8271.62	0.960397	0.3315	2.89713	0.00376597	0.0522901
PVP01_0730700	null	conserved Plasmodium protein, unknown function	16154.9	1.25129	0.432107	2.89577	0.00378224	0.0523904
PVP01_0109200	SCO1	protein SCO1, putative	3699.17	0.963978	0.333504	2.89045	0.00384687	0.052654
PVP01_0404500	null	hypothetical protein	268.624	2.01236	0.696559	2.889	0.00386466	0.052654
PVP01_0614000	IMC1m	inner membrane complex protein 1m, putative	2111.69	1.06459	0.368463	2.88927	0.00386135	0.052654
PVP01_1023200	null	WD repeat-containing protein, putative	1062.7	1.49193	0.516423	2.88896	0.00386516	0.052654
PVP01_1100500	null	PIR protein	51.7376	-3.84174	1.32927	-2.89011	0.00385109	0.052654
PVP01_1149100	null	PIR protein	1078.99	2.34086	0.809973	2.89005	0.00385184	0.052654
PVP01_1232700	null	conserved Plasmodium protein, unknown function	14407.2	1.49596	0.517776	2.8892	0.00386226	0.052654
PVP01_1309900	null	conserved Plasmodium protein, unknown function	3435.67	1.19668	0.414329	2.88824	0.00387403	0.052654
PVP01_0834900	null	conserved Plasmodium protein, unknown function	3595.18	-0.715417	0.247983	-2.88494	0.00391486	0.0529756
PVP01_0926500	null	kelch domain-containing protein, putative	87718.4	1.6349	0.566805	2.88442	0.00392135	0.0529756
PVP01_1025600	null	conserved protein, unknown function	6955.58	1.27179	0.441075	2.88338	0.00393428	0.0529756
PVP01_1125700	TKL4	tyrosine kinase-like protein, putative	8221.36	1.62733	0.564315	2.88373	0.00392992	0.0529756
PVP01_1465300	RBM22	pre-mRNA-splicing factor RBM22, putative	4489.79	0.827604	0.287199	2.88164	0.00395609	0.0531456
PVP01_0523100	null	Plasmodium exported protein (PHIST), unknown function	1485.75	1.56071	0.541799	2.88061	0.00396901	0.0531958
PVP01_0814700	ADA2	transcriptional coactivator ADA2, putative	20075.5	-1.18272	0.410876	-2.87853	0.00399539	0.0534256
PVP01_0210500	null	StAR-related lipid transfer protein, putative	28390.2	1.68385	0.585906	2.87393	0.00405402	0.0540847
PVP01_1335100	DPH1	diphthamide biosynthesis protein 1, putative	3115.86	0.961496	0.334899	2.871	0.00409173	0.0544623
PVP01_0920400	ASF1	alternative splicing factor ASF-1, putative	9091.19	1.23631	0.430746	2.87015	0.00410271	0.0544832
PVP01_0213600	null	conserved Plasmodium protein, unknown function	15068	1.12645	0.392851	2.86736	0.00413911	0.0548408
PVP01_1444000	null	ubiquitin-activating enzyme E1, putative	8441.29	-0.980334	0.34204	-2.86614	0.00415514	0.0549275
PVP01_1263600	WLP1	WD repeat-containing protein, putative	2955.89	-0.855337	0.298592	-2.86457	0.00417582	0.0550752
PVP01_0502800	null	PIR protein	100.663	1.97057	0.688433	2.8624	0.00420445	0.0553268
PVP01_0931700	null	conserved Plasmodium protein, unknown function	512.016	-1.08733	0.380109	-2.86056	0.00422889	0.0555222
PVP01_0115300	GAMER	gamete release protein, putative	24368.8	2.00233	0.700268	2.85938	0.00424468	0.0556034
PVP01_1344200	ACalpha	adenylyl cyclase alpha, putative	1681.65	1.09645	0.383882	2.85622	0.00428713	0.0560326
PVP01_1211500	null	conserved Plasmodium protein, unknown function	7182.32	-0.987342	0.345905	-2.85437	0.00431221	0.0562335
PVP01_0104500	null	conserved Plasmodium protein, unknown function	8139.23	-1.0367	0.364043	-2.84775	0.00440298	0.0563101
PVP01_0202500	null	Plasmodium exported protein, unknown function	7085.01	1.71981	0.60345	2.84996	0.00437248	0.0563101
PVP01_0533000	TRAG12	tryptophan-rich protein	942.32	1.41382	0.496314	2.84864	0.00439059	0.0563101
PVP01_0701900	null	conserved Plasmodium protein, unknown function	4273.9	-0.730417	0.256212	-2.85084	0.00436044	0.0563101
PVP01_0734300	null	conserved Plasmodium protein, unknown function	65283.9	1.79259	0.628951	2.85013	0.00437018	0.0563101
PVP01_1027900	null	60S ribosomal subunit protein L24, putative	5632.1	0.775206	0.272235	2.84756	0.00440561	0.0563101
PVP01_1404700	null	conserved Plasmodium protein, unknown function	15947.6	-1.13532	0.398687	-2.84765	0.00440438	0.0563101
PVP01_1409200	cpsSII	carbamoyl phosphate synthetase, putative	2051.23	-1.54191	0.540946	-2.8504	0.00436642	0.0563101
PVP01_1460200	null	zinc finger protein, putative	1282.97	-0.649544	0.22793	-2.84975	0.00437533	0.0563101
PVP01_0831800	null	U4 spliceosomal RNA	202.499	-2.89762	1.01897	-2.84368	0.00445955	0.056874
PVP01_0410100	null	conserved Plasmodium protein, unknown function	4520.94	1.17023	0.411915	2.84094	0.00449811	0.0572397
PVP01_1225100	null	AMP deaminase, putative	11738.6	1.10425	0.388944	2.8391	0.00452413	0.0574445
PVP01_1427400	null	conserved protein, unknown function	1194.11	0.751969	0.264975	2.83788	0.00454136	0.0575371
PVP01_1034100	null	Plasmodium exported protein, unknown function	962.879	0.94494	0.333389	2.83435	0.00459196	0.0580512
PVP01_0944000	RPC40	DNA-directed RNA polymerases I and III subunit RPAC1, putative	1127.14	1.40013	0.494287	2.83264	0.0046166	0.0581971
PVP01_1439800	null	conserved Plasmodium protein, unknown function	1588.96	-0.683926	0.241486	-2.83215	0.0046236	0.0581971
PVP01_0841000	null	PIR protein	153.467	-2.8064	0.991165	-2.83142	0.00463425	0.0582046
PVP01_1319100	null	acid phosphatase, putative	3900.54	-0.697303	0.246463	-2.82924	0.0046659	0.058349
PVP01_0010490	null	PIR protein	58.8951	3.00016	1.06032	2.82947	0.00466247	0.058349
PVP01_0209900	NPT1	novel putative transporter 1, putative	2707.06	1.62838	0.576359	2.82529	0.00472384	0.0589461
PVP01_0801600	null	Plasmodium exported protein, unknown function	14931.7	1.31202	0.464699	2.82339	0.00475192	0.0591691
PVP01_0209800	null	RNase MRP	14330.7	1.13857	0.404707	2.81332	0.00490332	0.0607927
PVP01_0934200	AMA1	apical membrane antigen 1	27364.9	1.50157	0.533661	2.81371	0.00489738	0.0607927
PVP01_0919900	U2AF1	splicing factor U2AF small subunit, putative	2277.23	0.781696	0.277979	2.81207	0.00492243	0.0608993
PVP01_1466800	null	conserved Plasmodium protein, unknown function	212.407	1.44592	0.514556	2.81003	0.00495366	0.061155
PVP01_0717500	null	DnaJ protein, putative	6012.74	-1.12402	0.400458	-2.80683	0.00500319	0.0614404
PVP01_1337100	null	conserved Plasmodium protein, unknown function	2750.86	0.938597	0.334439	2.80648	0.00500862	0.0614404
PVP01_1344000	null	conserved Plasmodium protein, unknown function	3935.41	1.46129	0.52064	2.80673	0.00500477	0.0614404
PVP01_0703100	HU	bacterial histone-like protein, putative	1245.62	-1.49282	0.532226	-2.80487	0.00503372	0.061506
PVP01_1267200	null	vesicle-associated membrane protein, putative	1536.17	-0.951951	0.339404	-2.80477	0.0050352	0.061506
PVP01_0801100	null	Plasmodium exported protein, unknown function	10015.9	0.838152	0.2991	2.80224	0.0050749	0.0618603
PVP01_1452900	SF3B3	splicing factor 3B subunit 3, putative	3300.23	-0.761773	0.271993	-2.80071	0.00509906	0.0620242
PVP01_1210100	null	conserved Plasmodium protein, unknown function	1622.27	-0.756471	0.270418	-2.79741	0.00515142	0.0625298
PVP01_0409900	ACS9	acyl-CoA synthetase, putative	59593.3	1.81806	0.650804	2.79356	0.00521315	0.0631468
PVP01_1266200	MFS6	major facilitator superfamily domain-containing protein, putative	647.528	-1.25293	0.448939	-2.79086	0.00525677	0.0632779
PVP01_1303000	NAPL	nucleosome assembly protein, putative	5522.36	-0.748533	0.268119	-2.7918	0.00524163	0.0632779
PVP01_1407600	null	conserved Plasmodium protein, unknown function	2474.52	0.939571	0.336617	2.79122	0.00525104	0.0632779
PVP01_0212100	null	conserved Plasmodium membrane protein, unknown function	6063.35	-1.11921	0.401149	-2.79001	0.00527062	0.0633131
PVP01_0418900	PAT	pantothenate transporter, putative	4309.03	1.51182	0.542068	2.78898	0.00528739	0.063383
PVP01_0206500	null	conserved Plasmodium protein, unknown function	73056.5	1.86351	0.668774	2.78646	0.00532864	0.0637456
PVP01_1408300	null	conserved Plasmodium protein, unknown function	3086.49	1.274	0.457591	2.78414	0.00536707	0.0640728
PVP01_0816400	null	conserved Plasmodium protein, unknown function	1067.53	1.14706	0.412453	2.78107	0.00541798	0.0645475
PVP01_0114900	null	PAP2-like protein, putative	9816.19	0.993331	0.3578	2.77622	0.00549951	0.0653843
PVP01_0524300	null	Plasmodium exported protein (PHIST), unknown function	4639.33	2.05782	0.742704	2.77072	0.00559329	0.066363
PVP01_1438600	null	conserved Plasmodium protein, unknown function	6323.25	-0.937901	0.338678	-2.7693	0.00561766	0.0665158
PVP01_1146600	PALM	liver merozoite formation protein, putative	276.26	-1.23173	0.444954	-2.76823	0.00563625	0.0665997
PVP01_0615700	KAE1	tRNA N6-adenosine threonylcarbamoyltransferase, putative	12049.3	1.13906	0.411596	2.76744	0.0056499	0.0666251
PVP01_1007800	null	RAP protein, putative	757.929	-0.881574	0.318976	-2.76376	0.00571387	0.0671061
PVP01_1245900	null	30S ribosomal protein S10, putative	1593.74	-1.18181	0.427545	-2.76416	0.00570692	0.0671061
PVP01_0533100	TRAG13	tryptophan-rich protein	1128.83	-1.00922	0.366248	-2.75557	0.00585908	0.0685311
PVP01_0819800	Cap380	oocyst capsule protein Cap380, putative	5653.43	1.35035	0.490513	2.75294	0.00590622	0.0685311
PVP01_0913900	PRL	protein tyrosine phosphatase, putative	1741.42	1.40331	0.509573	2.7539	0.00588896	0.0685311
PVP01_1025700	TPT	triose phosphate transporter, putative	9566.74	1.62453	0.590082	2.75306	0.00590409	0.0685311
PVP01_1026500	SUB1	subtilisin-like protease 1	53189.9	1.03517	0.375849	2.75423	0.005883	0.0685311
PVP01_1267000	null	conserved Plasmodium protein, unknown function	4189.95	-1.10884	0.402653	-2.75382	0.00589036	0.0685311
PVP01_0908800	null	IWS1-like protein, putative	8017.16	0.649114	0.236148	2.74876	0.00598215	0.0692733
PVP01_1414900	null	conserved Plasmodium protein, unknown function	423.048	-1.13525	0.41318	-2.74759	0.00600353	0.0693822
PVP01_0620700	null	hypothetical protein	32390.6	1.45454	0.530006	2.74439	0.00606234	0.0699222
PVP01_0517200	null	zinc finger protein, putative	9359.73	1.78639	0.651574	2.74165	0.00611317	0.0703683
PVP01_0117400	CNA	serine/threonine protein phosphatase 2B catalytic subunit A, putative	11018.9	1.08239	0.395008	2.74018	0.0061406	0.0705345
PVP01_0901700	null	hypothetical protein	322.589	-1.60771	0.586847	-2.73957	0.00615197	0.0705345
PVP01_1408600	null	conserved Plasmodium protein, unknown function	6905.9	0.836784	0.305543	2.73868	0.00616865	0.070586
PVP01_1229100	null	conserved Plasmodium protein, unknown function	4295.97	1.28724	0.47042	2.73636	0.00621221	0.0709442
PVP01_0934700	null	conserved Plasmodium protein, unknown function	1968.94	-0.979797	0.358368	-2.73405	0.00625608	0.0712277
PVP01_1455100	UBA2	SUMO-activating enzyme subunit 2, putative	2604.19	-0.768885	0.281256	-2.73376	0.00626164	0.0712277
PVP01_0733300	null	conserved Plasmodium protein, unknown function	7465.08	1.58271	0.579178	2.73267	0.00628224	0.0713219
PVP01_0500400	null	PIR protein	340.679	4.09564	1.4994	2.73151	0.00630439	0.0714333
PVP01_1233400	null	conserved Plasmodium protein, unknown function	8958.96	1.03276	0.379017	2.72485	0.00643302	0.0726072
PVP01_0004220	null	Plasmodium exported protein (PHISTc), unknown function	11658.1	1.69178	0.620869	2.72485	0.00643307	0.0726072
PVP01_0009220	null	PIR protein	73.215	-1.79512	0.658966	-2.72415	0.00644672	0.0726197
PVP01_1114900	null	elongation factor 1-alpha, putative	15574.4	1.12424	0.413368	2.71969	0.00653423	0.0732806
PVP01_0007080	null	PIR protein	16.5121	-4.36061	1.60308	-2.72015	0.00652531	0.0732806
PVP01_0003780	null	PIR protein	8.73751	-5.78815	2.1286	-2.71923	0.00654336	0.0732806
PVP01_0619600	null	conserved Plasmodium protein, unknown function	3378.82	-0.7195	0.265038	-2.71471	0.00663342	0.0741329
PVP01_1217500	DXS	1-deoxy-D-xylulose 5-phosphate synthase, putative	3473.95	-0.802189	0.295688	-2.71296	0.00666855	0.0741329
PVP01_1222800	null	60S ribosomal protein L23, putative	3337.12	0.917184	0.337976	2.71375	0.0066526	0.0741329
PVP01_1422300	PDEbeta	3',5'-cyclic nucleotide phosphodiesterase, putative	7819.55	-1.48078	0.54584	-2.71285	0.00667068	0.0741329
PVP01_0941400	null	conserved Plasmodium protein, unknown function	12576.1	-0.753775	0.277935	-2.71206	0.00668674	0.074169
PVP01_1430700	null	separase, putative	1778.16	-1.05401	0.389087	-2.70892	0.00675021	0.0747299
PVP01_1105700	null	conserved Plasmodium protein, unknown function	6507.61	-0.55941	0.206764	-2.70555	0.00681922	0.0752062
PVP01_1126400	NAB2	nuclear polyadenylated RNA-binding protein NAB2, putative	7548.5	0.742562	0.274403	2.7061	0.00680779	0.0752062
PVP01_0114600	null	conserved protein, unknown function	1148.09	-1.41911	0.525102	-2.70254	0.00688109	0.0756167
PVP01_0422100	ROPE	repetitive organellar protein, putative	13853.5	1.15916	0.429057	2.70165	0.00689963	0.0756167
PVP01_1334300	Pgt1	mRNA-capping enzyme subunit alpha, putative	1796.47	-1.07735	0.39884	-2.70121	0.00690867	0.0756167
PVP01_1400600	null	Plasmodium exported protein, unknown function, pseudogene	2360	2.377	0.879668	2.70216	0.0068891	0.0756167
PVP01_1205300	null	conserved Plasmodium protein, unknown function	8579.45	-1.19502	0.442794	-2.69882	0.00695851	0.0758753
PVP01_1318300	null	conserved Plasmodium protein, unknown function	2367.05	1.4854	0.550299	2.69927	0.00694923	0.0758753
PVP01_0710900	null	SAP domain-containing protein, putative	10812.6	1.07849	0.399738	2.69799	0.00697588	0.0759217
PVP01_0705000	null	arginase, putative	617.424	1.22631	0.454648	2.69728	0.00699085	0.0759419
PVP01_0814400	null	conserved Plasmodium protein, unknown function	9607.15	-0.729117	0.270381	-2.69663	0.0070046	0.0759488
PVP01_0522300	null	RING zinc finger protein, putative	3566.29	1.20324	0.446914	2.69233	0.00709542	0.0767161
PVP01_0729200	null	peptidyl-prolyl cis-trans isomerase, putative	2740.59	-0.81762	0.303719	-2.69203	0.00710187	0.0767161
PVP01_1130000	ACS12	acyl-CoA synthetase, putative	5947.16	-1.24707	0.463541	-2.6903	0.00713873	0.0769707
PVP01_0836700	null	spindle pole body protein, putative	2985.07	-0.970394	0.36108	-2.68748	0.00719939	0.0774804
PVP01_0404300	null	Plasmodium exported protein, unknown function	379.005	1.92288	0.716805	2.68258	0.00730576	0.078105
PVP01_1134900	NAR1	cytosolic Fe-S cluster assembly factor NAR1, putative	2878.82	1.11755	0.416538	2.68294	0.00729775	0.078105
PVP01_1212200	null	myosin A, putative	95006.5	1.47459	0.549474	2.68363	0.0072828	0.078105
PVP01_1403600	null	ATP-dependent RNA helicase DHR1, putative	1240.71	-1.10376	0.411495	-2.68232	0.00731138	0.078105
PVP01_0817000	null	conserved Plasmodium protein, unknown function	1521.27	-1.11858	0.418325	-2.67394	0.00749648	0.0799348
PVP01_0003010	null	PIR protein	73.3183	-2.93343	1.09774	-2.67226	0.00753424	0.0801898
PVP01_1328500	GlyRS	glycine--tRNA ligase, putative	2748.94	-0.961708	0.360056	-2.671	0.0075626	0.080344
PVP01_1007100	null	conserved protein, unknown function	3679.6	-0.990366	0.371107	-2.66868	0.00761493	0.0806658
PVP01_1225900	null	alpha/beta-hydrolase, putative	1671.92	1.24884	0.468007	2.66843	0.00762076	0.0806658
PVP01_0106500	null	conserved Plasmodium protein, unknown function	4063.25	1.34288	0.503488	2.66716	0.00764946	0.0807361
PVP01_0619100	null	Sec1 family protein, putative	3643.85	-1.04572	0.392314	-2.66552	0.00768704	0.0807361
PVP01_0713000	ELF1	transcription elongation factor 1, putative	3242.53	0.643365	0.241516	2.66386	0.00772501	0.0807361
PVP01_1034000	null	Plasmodium exported protein (PHIST), unknown function	1074.36	1.84139	0.690909	2.66516	0.00769507	0.0807361
PVP01_1130700	null	conserved Plasmodium protein, unknown function	2039.62	-0.785095	0.294544	-2.66546	0.0076883	0.0807361
PVP01_1411400	null	conserved Plasmodium protein, unknown function	842.893	1.05736	0.396926	2.66388	0.00772448	0.0807361
PVP01_1460900	WDR82	WD repeat-containing protein 82, putative	1529.37	1.29529	0.48624	2.6639	0.00772403	0.0807361
PVP01_1269800	CITH	trailer hitch homolog, putative	887.139	1.41502	0.531517	2.66222	0.00776263	0.0809831
PVP01_1449400	null	conserved Plasmodium protein, unknown function	1561.47	1.30846	0.491671	2.66126	0.00778496	0.08107
PVP01_0412700	null	50S ribosomal protein L7/L12, putative	3230.87	0.731839	0.275253	2.65878	0.0078424	0.0813754
PVP01_0714000	null	conserved Plasmodium protein, unknown function	1217.37	1.07926	0.405862	2.65919	0.0078329	0.0813754
PVP01_1251800	PTP1	protein tyrosine phosphatase, putative	522.376	1.64159	0.618353	2.65479	0.00793588	0.0821981
PVP01_0924200	null	RAP protein, putative	1757.76	-0.855318	0.322922	-2.64869	0.00808056	0.0835472
PVP01_1027500	null	conserved Plasmodium protein, unknown function	12333.9	-0.829184	0.313168	-2.64773	0.00810341	0.0836341
PVP01_0921000	null	alpha/beta hydrolase fold domain containing protein, putative	10199.8	1.48324	0.560717	2.64526	0.00816283	0.0837993
PVP01_1203100	IMC1f	inner membrane complex protein 1f, putative	16265.2	1.25165	0.473019	2.64609	0.00814282	0.0837993
PVP01_1221500	UBA1	ubiquitin-activating enzyme, putative	2610.71	-0.831793	0.314432	-2.64538	0.00815988	0.0837993
PVP01_1247400	null	conserved Plasmodium protein, unknown function	1699.84	-1.25124	0.473489	-2.64259	0.00822757	0.0839248
PVP01_1254300	null	U1 snRNA associated protein, putative	1800.68	-0.97422	0.368734	-2.64207	0.0082401	0.0839248
PVP01_1336500	null	conserved Plasmodium protein, unknown function	3345.62	-0.775258	0.293292	-2.64329	0.00821036	0.0839248
PVP01_1408200	DBP6	ATP-dependent RNA helicase DBP6, putative	385.108	-1.36446	0.516494	-2.64176	0.00824753	0.0839248
PVP01_0001900	null	PIR protein	102.303	1.84533	0.698033	2.64362	0.00820248	0.0839248
PVP01_0915600	null	conserved Plasmodium protein, unknown function	7326.71	-1.24599	0.47189	-2.64043	0.00828008	0.0841082
PVP01_0104900	PPAT	phosphopantetheine adenylyltransferase, putative	1282.46	-0.879301	0.333418	-2.63723	0.00835853	0.0843134
PVP01_0618500	HAD1	haloacid dehalogenase-like hydrolase, putative	3201.97	1.13949	0.431927	2.63816	0.00833584	0.0843134
PVP01_1205200	null	conserved Plasmodium protein, unknown function	1680.64	-1.08991	0.413263	-2.63733	0.00835613	0.0843134
PVP01_1249700	TRX1	thioredoxin 1, putative	4495.68	1.02854	0.390006	2.63724	0.00835842	0.0843134
PVP01_0522700	null	Plasmodium exported protein (PHIST), unknown function	15932.5	1.6361	0.620686	2.63595	0.0083902	0.0844857
PVP01_0620900	null	hypothetical protein	23078.5	1.6431	0.623536	2.63514	0.00841024	0.0845404
PVP01_0303300	null	conserved Plasmodium protein, unknown function	1863.98	0.854262	0.324266	2.63445	0.00842738	0.0845659
PVP01_0714800	null	conserved Plasmodium protein, unknown function	8056.95	1.62279	0.616442	2.63251	0.00847563	0.0848949
PVP01_1412100	null	meiosis-specific nuclear structural protein 1, putative	9052.67	1.61468	0.613489	2.63196	0.00848949	0.0848949
PVP01_0212900	NFS	cysteine desulfurase, putative	1230.58	1.01722	0.386874	2.62934	0.00855513	0.0852568
PVP01_MIT02200	null	unspecified product	18.0465	-6.64862	2.52823	-2.62975	0.00854474	0.0852568
PVP01_0403600	null	PIR protein	73.5311	3.70136	1.40999	2.6251	0.00866247	0.0860304
PVP01_1433200	EMC6	ER membrane protein complex subunit 6, putative	631.666	-1.01047	0.384891	-2.62533	0.00865646	0.0860304
PVP01_1123500	null	conserved Plasmodium protein, unknown function	26973.1	1.29557	0.493956	2.62284	0.00871994	0.0864528
PVP01_1215500	null	conserved Plasmodium protein, unknown function	720.909	1.02482	0.390937	2.62145	0.0087557	0.0864608
PVP01_1247900	DBP5	ATP-dependent RNA helicase DBP5, putative	3060.59	-0.862798	0.329178	-2.62107	0.00876554	0.0864608
PVP01_0008190	null	PIR protein	18.2129	-3.97097	1.51488	-2.62131	0.0087593	0.0864608
PVP01_1034200	null	Plasmodium exported protein, unknown function	3166.7	0.595257	0.227224	2.61969	0.00880105	0.0865414
PVP01_1239200	null	conserved Plasmodium protein, unknown function	2615.57	1.027	0.392047	2.61959	0.0088036	0.0865414
PVP01_0521000	null	RNA-binding protein, putative	4041.34	0.979138	0.373899	2.61872	0.00882593	0.0866137
PVP01_1254200	null	conserved Plasmodium protein, unknown function	923.177	1.07876	0.412065	2.61794	0.00884611	0.0866649
PVP01_1402500	null	conserved Plasmodium protein, unknown function	18073.8	1.84584	0.705698	2.61563	0.00890638	0.087108
PVP01_0320700	null	exonuclease I, putative	5307.79	-0.904085	0.345845	-2.61414	0.00894533	0.0872844
PVP01_1233900	null	dihydroorotase, putative	477.537	-1.12186	0.429374	-2.61278	0.00898103	0.0872844
PVP01_1468900	null	conserved Plasmodium protein, unknown function	5511.3	-0.686204	0.26262	-2.61291	0.00897747	0.0872844
PVP01_1469400	RBP3	reticulocyte binding protein 3, pseudogene	12859.2	1.28437	0.4916	2.61264	0.00898471	0.0872844
PVP01_1470100	TRAG24	tryptophan-rich protein	662.81	1.96453	0.752213	2.61167	0.00901021	0.0873854
PVP01_1140100	OAT	ornithine aminotransferase, putative	750.553	-1.5636	0.598904	-2.61077	0.00903397	0.0874693
PVP01_0523400	null	Plasmodium exported protein (PHIST), unknown function	2981.58	1.52883	0.585933	2.60922	0.00907489	0.0875727
PVP01_0820800	null	kinesin-8, putative	5084.02	-0.900389	0.345014	-2.60972	0.00906165	0.0875727
PVP01_0320100	PAM18	mitochondrial import inner membrane translocase subunit TIM14, putative	1072.9	1.58683	0.608769	2.60662	0.009144	0.0880928
PVP01_0312600	EIF3I	eukaryotic translation initiation factor 3 subunit I, putative	9716.27	0.846911	0.325477	2.60206	0.00926654	0.088496
PVP01_0727000	null	conserved Plasmodium protein, unknown function	332.737	1.03227	0.396757	2.60177	0.00927438	0.088496
PVP01_1031800	null	conserved Plasmodium protein, unknown function	5308.56	0.785979	0.301974	2.60281	0.00924642	0.088496
PVP01_1338700	null	CTP synthase, putative	4446.02	-0.623681	0.239725	-2.60165	0.00927756	0.088496
PVP01_0004270	null	PIR protein, pseudogene	78.2983	-3.00552	1.15403	-2.60438	0.00920418	0.088496
PVP01_0006610	null	PIR protein	28.402	-4.21221	1.61872	-2.60219	0.00926313	0.088496
PVP01_1141100	null	conserved Plasmodium protein, unknown function	3538.85	-0.642745	0.247142	-2.60071	0.00930318	0.0885944
PVP01_1463200	null	actin	160600	0.946896	0.36427	2.59944	0.00933769	0.0887771
PVP01_0307600	ZRANB2	zinc finger Ran-binding domain-containing protein 2, putative	7264.86	0.824105	0.317161	2.59838	0.00936647	0.0889047
PVP01_0728600	null	conserved Plasmodium protein, unknown function	1718.65	-0.896835	0.3453	-2.59727	0.00939693	0.0890478
PVP01_0533600	null	PIR protein	121.06	1.66597	0.642102	2.59455	0.00947149	0.0894335
PVP01_1427800	null	karyopherin alpha, putative	7675.38	-0.81848	0.315516	-2.5941	0.00948397	0.0894335
PVP01_1447500	MIF	macrophage migration inhibitory factor, putative	6820.47	0.894106	0.34456	2.59492	0.00946127	0.0894335
PVP01_0504900	null	conserved Plasmodium protein, unknown function	349.319	-1.44379	0.556856	-2.59275	0.00952132	0.0894395
PVP01_1342400	GDPD	glycerophosphodiester phosphodiesterase, putative	7743.69	1.15625	0.446017	2.5924	0.00953095	0.0894395
PVP01_1428900	null	conserved protein, unknown function	4815.61	-0.613889	0.236766	-2.5928	0.00951971	0.0894395
PVP01_1115800	null	conserved Plasmodium protein, unknown function	1189.46	-0.979457	0.378072	-2.59066	0.00957913	0.089507
PVP01_1309300	SYN2	syntaxin, Qa-SNARE family, putative	7182.35	0.859527	0.331804	2.59047	0.00958452	0.089507
PVP01_0002300	null	PIR protein	16.6067	-3.91135	1.50973	-2.59077	0.00957621	0.089507
PVP01_0813100	null	zinc finger protein, putative	2800.03	1.23103	0.476186	2.58519	0.00973239	0.0907417
PVP01_0104400	null	tRNA m5C-methyltransferase, putative	5206.32	-0.787347	0.304811	-2.58306	0.00979278	0.0911579
PVP01_1406800	null	conserved Plasmodium protein, unknown function	3870.34	-0.70117	0.271939	-2.5784	0.00992578	0.0922476
PVP01_0008620	null	PIR protein, pseudogene	9.12283	-4.60423	1.7865	-2.57724	0.00995924	0.0924103
PVP01_0529400	null	zinc finger protein, putative	2688.45	-0.990711	0.384546	-2.57631	0.00998606	0.0925108
PVP01_0947900	null	conserved Plasmodium protein, unknown function	2626.93	-1.11466	0.432957	-2.57454	0.0100374	0.0927664
PVP01_1443300	null	isoleucine--tRNA ligase, putative	2187.59	-0.983508	0.382056	-2.57425	0.0100457	0.0927664
PVP01_0624800	null	PIR protein	96.847	1.54197	0.59916	2.57355	0.010066	0.0928059
PVP01_1405900	null	conserved Plasmodium protein, unknown function	3897.48	-0.925922	0.359923	-2.57256	0.0100951	0.0929262
PVP01_0505300	null	conserved protein, unknown function	564.316	0.860338	0.334756	2.57005	0.0101684	0.0931988
PVP01_0904900	SYN13	syntaxin, Qa-SNARE family, putative	3205.98	0.919691	0.357758	2.57071	0.010149	0.0931988
PVP01_0923300	null	conserved Plasmodium protein, unknown function	722.151	-1.10354	0.42941	-2.56989	0.010173	0.0931988
PVP01_0209600	null	RAP protein, putative	6351.28	1.06684	0.415366	2.56844	0.0102158	0.0934427
PVP01_0212200	null	ubiquitin carboxyl-terminal hydrolase, putative	6169.33	-0.64689	0.252001	-2.56701	0.010258	0.0935685
PVP01_1404400	NHE	sodium/hydrogen exchanger, Na+, H+ antiporter, putative	2464.99	-0.997921	0.388768	-2.56688	0.0102618	0.0935685
PVP01_0610600	null	conserved Plasmodium protein, unknown function	3506.29	-0.938229	0.365716	-2.56546	0.010304	0.0938053
PVP01_0807600	EIF3D	eukaryotic translation initiation factor 3 subunit D, putative	4265.01	-0.648363	0.252895	-2.56376	0.0103546	0.0941177
PVP01_0939000	null	conserved Plasmodium protein, unknown function	14456.4	-0.961035	0.375384	-2.56014	0.010463	0.0945099
PVP01_1266800	PBGS	porphobilinogen synthase, putative	2105.17	-0.92095	0.359802	-2.5596	0.0104793	0.0945099
PVP01_1424100	PNPase	4-nitrophenylphosphatase, putative	1264.84	-0.697002	0.272259	-2.56007	0.0104651	0.0945099
PVP01_1450600	null	conserved protein, unknown function	3654.17	0.814348	0.318054	2.5604	0.010455	0.0945099
PVP01_0010970	null	conserved Plasmodium protein, unknown function	104.578	-1.61888	0.632403	-2.55989	0.0104706	0.0945099
PVP01_0928300	null	CRAL/TRIO domain-containing protein, putative	18828.6	1.09681	0.428684	2.55856	0.0105106	0.0946444
PVP01_1451500	null	pentatricopeptide repeat domain-containing protein, putative	1604.7	-0.806768	0.315748	-2.5551	0.0106156	0.0954418
PVP01_1412400	AP1M1	AP-1 complex subunit mu-1, putative	4420.67	-0.644277	0.252276	-2.55386	0.0106535	0.0956337
PVP01_0208800	null	conserved Plasmodium protein, unknown function	6279.04	-1.25103	0.490994	-2.54794	0.010836	0.0968553
PVP01_0731600	null	conserved Plasmodium protein, unknown function	953.043	0.951734	0.373545	2.54784	0.0108391	0.0968553
PVP01_1216100	null	conserved Plasmodium protein, unknown function	2271.93	-0.784274	0.307821	-2.54782	0.0108398	0.0968553
PVP01_0213800	null	conserved Plasmodium membrane protein, unknown function	2094.83	-1.28574	0.504863	-2.54671	0.0108743	0.0968648
PVP01_1145100	CEP76	centrosomal protein CEP76, putative	7875.66	-1.25756	0.493792	-2.54674	0.0108735	0.0968648
PVP01_1119600	null	sec14-like cytosolic factor or phosphatidylinositol/phosphatidylcholine transfer protein, putative	2102.04	1.02573	0.403316	2.54324	0.0109829	0.0976816
PVP01_0530400	null	conserved Plasmodium protein, unknown function	5860.15	1.35288	0.532576	2.54027	0.0110768	0.0983657
PVP01_0407600	null	conserved Plasmodium protein, unknown function	1868.9	0.705651	0.277929	2.53896	0.0111181	0.0984311
PVP01_1001400	null	PIR protein	16.8016	-3.01436	1.18705	-2.53938	0.0111048	0.0984311
PVP01_0311200	null	conserved Plasmodium protein, unknown function	3452.68	-0.883188	0.348149	-2.53681	0.0111868	0.098888
PVP01_0605300	null	flagellar outer arm dynein-associated protein, putative	2012.96	0.975035	0.384443	2.53623	0.0112054	0.0989012
PVP01_0702500	null	AP-4 complex subunit epsilon, putative	4299.11	-0.58048	0.229203	-2.5326	0.0113221	0.0993077
PVP01_0935400	null	zinc finger protein, putative	1271.51	-2.34902	0.927622	-2.53231	0.0113315	0.0993077
PVP01_0936600	null	conserved Plasmodium protein, unknown function	538.37	-0.919322	0.362944	-2.53296	0.0113105	0.0993077
PVP01_1132600	TLP	TRAP-like protein, putative	344.656	1.00795	0.398021	2.5324	0.0113286	0.0993077
PVP01_1331700	null	NOT family protein, putative	12227.7	-0.783441	0.3094	-2.53213	0.0113372	0.0993077
PVP01_0949500	null	PIR protein	147.443	-1.49464	0.590667	-2.53043	0.0113924	0.0996404
PVP01_1406100	ApiAP2	AP2 domain transcription factor, putative	778.436	-0.969266	0.383494	-2.52746	0.011489	0.100334
PVP01_1028400	null	conserved Plasmodium protein, unknown function	4243.75	0.804311	0.318407	2.52604	0.0115355	0.100588
PVP01_0913100	null	conserved Plasmodium protein, unknown function	1037.16	-0.907718	0.359569	-2.52446	0.0115876	0.100818
PVP01_0000340	null	PIR protein, pseudogene	33.0799	9.07396	3.59481	2.52419	0.0115967	0.100818
PVP01_0109600	null	Cg2 protein, putative	2159	-0.946137	0.375197	-2.52171	0.0116786	0.101333
PVP01_0908600	ApiAP2	AP2 domain transcription factor, putative	13868.9	1.14406	0.453749	2.52134	0.011691	0.101333
PVP01_1333900	UDG	uracil-DNA glycosylase, putative	936.643	0.825014	0.327458	2.51945	0.0117539	0.101726
PVP01_1112900	null	conserved Plasmodium protein, unknown function	1705.91	-0.841313	0.334535	-2.51487	0.0119076	0.102903
PVP01_0603300	null	conserved Plasmodium protein, unknown function	1779.5	1.15964	0.462294	2.50846	0.012126	0.103707
PVP01_1030300	MyoB	myosin B, putative	10111.4	1.52128	0.605889	2.51082	0.0120453	0.103707
PVP01_1241700	COG6	conserved oligomeric Golgi complex subunit 6, putative	1573.21	-1.01491	0.404342	-2.51002	0.0120723	0.103707
PVP01_1412800	M1AAP	M1-family alanyl aminopeptidase, putative	38837.7	0.861832	0.343543	2.50866	0.0121191	0.103707
PVP01_1427700	null	RNA-binding protein, putative	7087.07	-0.634819	0.253031	-2.50885	0.0121123	0.103707
PVP01_1437200	null	triose or hexose phosphate/phosphate translocator, putative	2846.18	0.722479	0.287782	2.51051	0.0120557	0.103707
PVP01_1449000	null	pre-mRNA-splicing regulator, putative	1521.21	0.757234	0.301603	2.5107	0.0120492	0.103707
PVP01_0814200	null	conserved Plasmodium protein, unknown function	21132	-1.68563	0.672526	-2.50642	0.012196	0.103859
PVP01_1246300	null	conserved Plasmodium protein, unknown function	1219.31	-1.02601	0.409365	-2.50634	0.0121989	0.103859
PVP01_1340000	null	WD repeat-containing protein, putative	594.906	-0.711539	0.283805	-2.50714	0.0121713	0.103859
PVP01_1470600	null	Plasmodium exported protein (PHIST), unknown function	605.286	-1.62174	0.647182	-2.50585	0.0122156	0.103859
PVP01_0503800	null	Plasmodium exported protein (PHIST), unknown function	4271.84	1.79497	0.716912	2.50375	0.0122885	0.104217
PVP01_1013000	SAHH	adenosylhomocysteinase, putative	2654.05	-0.825647	0.329852	-2.50308	0.0123117	0.104217
PVP01_0010990	null	Plasmodium exported protein, unknown function	4481.26	0.795845	0.317915	2.50333	0.0123032	0.104217
PVP01_0424400	null	PIR protein	22.0391	2.91291	1.16482	2.50074	0.0123935	0.104604
PVP01_0935800	null	PQ-loop repeat-containing protein	385.269	1.4367	0.574406	2.5012	0.0123775	0.104604
PVP01_0211300	null	zinc-carboxypeptidase, putative	30066.9	1.10031	0.440497	2.49788	0.012494	0.10475
PVP01_0213700	null	eukaryotic translation initiation factor 2 subunit alpha, putative	4548.57	-0.579148	0.231875	-2.49767	0.0125012	0.10475
PVP01_1022500	null	RNA pseudouridylate synthase, putative	21724.5	-1.2132	0.485509	-2.49881	0.012461	0.10475
PVP01_1331300	null	conserved Plasmodium protein, unknown function	1676.49	-1.13115	0.452583	-2.49931	0.0124435	0.10475
PVP01_1342100	ClpC	ATP-dependent Clp protease regulatory subunit ClpC, putative	2085.92	-1.13883	0.455864	-2.49818	0.0124832	0.10475
PVP01_1253400	null	RAP protein, putative	5043.01	-1.12663	0.451244	-2.49671	0.0125351	0.104882
PVP01_0605900	null	histone acetyltransferase, putative	1756.61	1.215	0.486805	2.49588	0.0125646	0.104977
PVP01_1318200	null	OST-HTH associated domain protein, putative	350.851	1.1564	0.464247	2.49091	0.0127416	0.106302
PVP01_0209500	C-CAP	cyclase-associated protein, putative	6009.89	1.36258	0.54788	2.48701	0.0128823	0.107322
PVP01_0518100	null	conserved Plasmodium protein, unknown function	2509.88	1.04613	0.42079	2.48611	0.0129147	0.10741
PVP01_0923000	null	conserved Plasmodium protein, unknown function	1929.01	-0.777351	0.312731	-2.48569	0.01293	0.10741
PVP01_0412200	null	SRR1-like protein	1064.98	-0.93732	0.377305	-2.48425	0.0129825	0.107645
PVP01_1310400	null	conserved Plasmodium protein, unknown function	2526.83	-1.01391	0.408192	-2.48389	0.0129954	0.107645
PVP01_1103500	null	conserved Plasmodium protein, unknown function	2421.02	-0.730496	0.294339	-2.48182	0.0130714	0.108119
PVP01_0711800	null	conserved Plasmodium protein, unknown function	5025.35	1.05148	0.423952	2.48019	0.0131313	0.108151
PVP01_0711900	null	protease, putative	556.425	-1.00624	0.405664	-2.48048	0.0131206	0.108151
PVP01_1203400	null	small nucleolar RNA snoR21	74.5381	-1.61226	0.649933	-2.48065	0.0131143	0.108151
PVP01_1142200	null	coatomer alpha subunit, putative	12332.2	-1.14327	0.461698	-2.47622	0.0132782	0.109205
PVP01_1469800	TRAG22	tryptophan-rich protein	6385.43	0.889641	0.35955	2.47432	0.013349	0.109632
PVP01_0703600	null	mitochondrial carrier protein, putative	1544.71	1.02336	0.413805	2.47306	0.0133963	0.109865
PVP01_0611600	CDC20	cell division cycle protein 20 homolog, putative	855.819	1.41925	0.57418	2.47179	0.0134438	0.110099
PVP01_0834700	null	conserved Plasmodium protein, unknown function	11224.8	-0.952846	0.385804	-2.46977	0.0135201	0.110411
PVP01_1455500	null	conserved Plasmodium protein, unknown function	4069.54	-0.962833	0.389781	-2.47019	0.013504	0.110411
PVP01_0908100	PAIP1	polyadenylate-binding protein-interacting protein 1, putative	21013.6	-0.857442	0.347251	-2.46923	0.0135405	0.110422
PVP01_0912700	null	conserved Plasmodium protein, unknown function	777.18	-0.887447	0.360028	-2.46494	0.0137036	0.111594
PVP01_0412500	null	conserved Plasmodium protein, unknown function	6007.6	-0.901816	0.366099	-2.46331	0.0137659	0.111745
PVP01_1132400	null	ras GTPAse, putative	1915.08	0.847608	0.344111	2.46318	0.013771	0.111745
PVP01_1213500	null	small nucleolar RNA snoR20	92.4056	-1.14485	0.464827	-2.46295	0.01378	0.111745
PVP01_1409800	INT	tyrosine recombinase, putative	1371.8	-1.2312	0.500187	-2.46148	0.0138365	0.112047
PVP01_1139400	null	conserved Plasmodium protein, unknown function	1586.07	0.910863	0.370452	2.45879	0.0139406	0.112732
PVP01_0105100	RF2	peptide chain release factor 2, putative	890.408	-0.755528	0.307755	-2.45496	0.01409	0.113781
PVP01_1121300	PK4	eukaryotic translation initiation factor 2-alpha kinase, putative	1983.53	-0.604692	0.246428	-2.45382	0.0141346	0.113982
PVP01_1472700	null	PIR protein	15.344	5.35804	2.18426	2.45303	0.014166	0.114077
PVP01_0924700	null	beige/BEACH domain protein, putative	1002.97	-0.85332	0.347952	-2.45241	0.0141904	0.114114
PVP01_1221100	UTP4	U3 small nucleolar RNA-associated protein 4, putative	2001.6	1.08971	0.444567	2.45118	0.014239	0.114347
PVP01_1256500	null	conserved Plasmodium protein, unknown function	3633.6	-1.00629	0.411095	-2.44784	0.0143715	0.115251
PVP01_0724900	null	monocarboxylate transporter, putative	4090.61	-1.50147	0.614085	-2.44506	0.0144828	0.115912
PVP01_1014400	CCR4	carbon catabolite repressor protein 4, putative	13263	-1.08475	0.443701	-2.44478	0.014494	0.115912
PVP01_0600300	null	PIR protein	19.8195	2.32265	0.950584	2.4434	0.0145497	0.116197
PVP01_0110400	null	conserved Plasmodium protein, unknown function	4863.27	-1.24684	0.510811	-2.44091	0.0146503	0.11684
PVP01_0111700	null	conserved Plasmodium protein, unknown function	1919.51	1.08071	0.443039	2.4393	0.0147157	0.11693
PVP01_0515800	null	Plasmodium exported protein (PHIST), unknown function	3774.7	1.93038	0.791416	2.43914	0.0147222	0.11693
PVP01_0947500	null	protein YIPF6, putative	1183.99	-1.05278	0.431455	-2.44008	0.014684	0.11693
PVP01_1454700	null	p25-alpha family protein, putative	575.366	1.4567	0.598315	2.43468	0.0149051	0.11822
PVP01_1246600	null	conserved Plasmodium protein, unknown function	1328.79	0.77549	0.318649	2.43368	0.0149461	0.118383
PVP01_0948100	null	protein farnesyltransferase subunit beta, putative	1138.66	-0.611642	0.251383	-2.4331	0.01497	0.11841
PVP01_0000160	TRAG31	tryptophan-rich protein	34819.7	1.83587	0.755194	2.43099	0.0150578	0.118942
PVP01_1106300	null	SNARE associated Golgi protein, putative	3148.44	1.01498	0.41786	2.429	0.0151404	0.119432
PVP01_0703300	CuTP	copper-transporting ATPase, putative	4320.29	-0.65985	0.271756	-2.4281	0.0151783	0.119568
PVP01_0948500	null	conserved Plasmodium protein, unknown function	1187.98	0.61734	0.254312	2.42749	0.0152038	0.119606
PVP01_1031100	MSP3G	merozoite surface protein 3	23280.7	1.63073	0.671954	2.42685	0.0152306	0.119654
PVP01_0918900	null	insulinase, putative	4408.76	-0.871942	0.359623	-2.4246	0.0153253	0.119945
PVP01_0939500	PPM2	protein phosphatase PPM2, putative	15295.9	-0.725037	0.299047	-2.42449	0.0153298	0.119945
PVP01_1413500	null	conserved Plasmodium protein, unknown function	329.574	1.38929	0.572896	2.42503	0.0153073	0.119945
PVP01_1461100	null	glucose inhibited division protein a homologue, putative	548.666	-0.686813	0.283395	-2.42352	0.0153708	0.120104
PVP01_1307500	null	amino acid transporter, putative	3951.72	-1.33854	0.552766	-2.42153	0.0154552	0.1206
PVP01_0716500	null	cytochrome b5-like heme/steroid binding protein, putative	14130.7	1.66842	0.689339	2.42031	0.0155072	0.120844
PVP01_1258100	null	conserved Plasmodium protein, unknown function	1082.93	0.715311	0.295705	2.41901	0.015563	0.121055
PVP01_0000960	null	PIR protein	106.235	3.32263	1.37373	2.4187	0.0155762	0.121055
PVP01_1133000	null	conserved Plasmodium protein, unknown function	3318.31	0.645671	0.267187	2.41655	0.0156683	0.121608
PVP01_1431000	null	conserved Plasmodium protein, unknown function	4835.57	-1.09859	0.454716	-2.41598	0.0156928	0.121635
PVP01_0303100	null	alpha/beta hydrolase, putative	8178.09	1.19163	0.493696	2.41369	0.015792	0.121916
PVP01_0912900	null	conserved Plasmodium protein, unknown function	10123.5	-0.805724	0.333744	-2.4142	0.0157698	0.121916
PVP01_1249000	null	conserved Plasmodium protein, unknown function	8968.42	-1.0434	0.432285	-2.41368	0.0157922	0.121916
PVP01_0104800	UT	E3 ubiquitin-protein ligase, putative	18364.4	-0.91836	0.380627	-2.41276	0.0158324	0.122045
PVP01_1249500	null	conserved Plasmodium protein, unknown function	2997.19	-0.890294	0.369061	-2.41232	0.0158511	0.122045
PVP01_1420800	PRP2	golgi protein 1, putative	2965.51	-0.68439	0.284584	-2.40488	0.016178	0.124396
PVP01_0623100	null	Plasmodium exported protein, unknown function	9492.12	-1.12131	0.466392	-2.40423	0.0162066	0.124451
PVP01_1139500	CLS	cardiolipin synthetase, putative	1996.52	0.934207	0.388735	2.4032	0.0162523	0.124472
PVP01_1214700	RRP42	exosome complex component RRP42, putative	896.752	-1.01761	0.423355	-2.40367	0.0162313	0.124472
PVP01_0506300	null	conserved Plasmodium protein, unknown function	364.631	-0.781869	0.325731	-2.40035	0.0163792	0.125278
PVP01_0824300	null	zinc finger protein, putative	755.608	0.863775	0.35996	2.39964	0.0164112	0.125357
PVP01_1306100	null	conserved Plasmodium protein, unknown function	5299.82	-0.808069	0.337035	-2.39758	0.0165038	0.125898
PVP01_0004060	null	PIR protein	9.34466	-5.38954	2.24891	-2.39651	0.0165519	0.126099
PVP01_0509500	null	conserved Plasmodium protein, unknown function	4696.03	-0.83027	0.347505	-2.38923	0.0168837	0.128308
PVP01_1252700	KIN	serine/threonine protein kinase KIN, putative	217.762	-1.4293	0.598241	-2.38918	0.0168862	0.128308
PVP01_0320400	null	conserved Plasmodium protein, unknown function	2027.69	-0.840989	0.352096	-2.38853	0.0169162	0.128368
PVP01_0417400	null	serine-repeat antigen 4 (SERA)	4540.56	-1.43829	0.603417	-2.38358	0.0171452	0.129258
PVP01_0511000	GCN5	histone acetyltransferase GCN5, putative	12249.7	-0.984109	0.412747	-2.38429	0.017112	0.129258
PVP01_0921600	DHHC3	palmitoyltransferase DHHC3, putative	3389.07	0.777791	0.326158	2.38471	0.0170927	0.129258
PVP01_1243800	null	conserved Plasmodium protein, unknown function	936.189	1.14017	0.478318	2.38371	0.0171391	0.129258
PVP01_1431600	EIF3A	eukaryotic translation initiation factor 3 subunit A, putative	9096.26	-0.88022	0.369026	-2.38525	0.0170676	0.129258
PVP01_1338100	null	ankyrin-repeat protein, putative	2382.19	0.6846	0.2875	2.38122	0.0172556	0.129753
PVP01_0004230	null	conserved Plasmodium protein, unknown function	2086.55	-1.26526	0.531319	-2.38137	0.0172486	0.129753
PVP01_0914800	null	dynein light chain Tctex-type, putative	542.288	1.32478	0.5569	2.37884	0.017367	0.130421
PVP01_1307000	null	conserved Plasmodium protein, unknown function	237.926	-1.10442	0.46465	-2.37688	0.0174598	0.130949
PVP01_0213500	null	cation transporting ATPase, putative	3046.87	-0.872533	0.367491	-2.3743	0.0175822	0.131383
PVP01_0515900	null	Plasmodium exported protein (PHIST), unknown function	11886.2	1.73551	0.730978	2.37422	0.0175858	0.131383
PVP01_0618200	AdoMetDC/ODC	S-adenosylmethionine decarboxylase/ornithine decarboxylase, putative	15097.2	-0.584732	0.246278	-2.37428	0.0175833	0.131383
PVP01_0212500	DAD1	dolichyl-diphosphooligosaccharide--protein glycosyltransferase subunit DAD1, putative	807.983	-0.801093	0.337682	-2.37233	0.0176763	0.131719
PVP01_0413100	AsnRS	asparagine--tRNA ligase, putative	1595.48	-0.741576	0.312567	-2.37254	0.0176664	0.131719
PVP01_0729800	null	nucleolar protein Nop52, putative	10669.8	0.811113	0.342109	2.37092	0.0177439	0.132053
PVP01_0321100	null	conserved Plasmodium protein, unknown function	15802.4	1.45342	0.614033	2.367	0.0179327	0.133116
PVP01_0724200	HDAC1	histone deacetylase 1, putative	6961.61	0.858525	0.362686	2.36713	0.0179266	0.133116
PVP01_0819100	null	conserved Plasmodium protein, unknown function	10035.6	1.10355	0.466381	2.3662	0.0179716	0.133234
PVP01_0100200	null	PIR protein	51.3385	-2.68542	1.1356	-2.36476	0.0180419	0.133584
PVP01_0715400	MOP	merozoite organizing protein, putative	6643.67	-0.942899	0.399191	-2.36203	0.0181753	0.1344
PVP01_0803500	null	MKT1 domain-containing protein, putative	3321.07	0.99968	0.42362	2.35985	0.0182822	0.135018
PVP01_0512800	NEP1	ribosomal RNA small subunit methyltransferase NEP1, putative	306.586	0.81705	0.346605	2.3573	0.0184085	0.135777
PVP01_1106500	GCVT	glycine cleavage system T protein, putative	631.448	-1.00959	0.428448	-2.3564	0.0184529	0.135932
PVP01_0819700	Nico	nicotinamidase, putative	11614.8	1.02371	0.434855	2.35415	0.0185651	0.136585
PVP01_0813000	ATG18	autophagy-related protein 18, putative	2173.31	0.789961	0.335726	2.35299	0.018623	0.136725
PVP01_1260500	null	conserved Plasmodium protein, unknown function	5090.97	-0.777814	0.330587	-2.35283	0.0186314	0.136725
PVP01_0106200	null	importin-7, putative	8880.7	-0.624024	0.265552	-2.34991	0.0187778	0.137348
PVP01_1333600	null	RNA-binding protein Nova-1, putative	535.202	0.758578	0.322837	2.34972	0.0187875	0.137348
PVP01_1440500	GRP94	endoplasmin, putative	11769.1	0.496873	0.211393	2.35047	0.0187497	0.137348
PVP01_1304600	null	zinc finger protein, putative	10015.4	-0.843114	0.359292	-2.3466	0.0189458	0.138225
PVP01_1415500	LipL1	lipoate-protein ligase 1, putative	1517.42	-0.748304	0.318914	-2.34641	0.0189552	0.138225
PVP01_1467800	null	conserved Plasmodium protein, unknown function	270.996	-0.776182	0.330907	-2.34562	0.0189953	0.138343
PVP01_0423700	null	PIR protein	244.424	-1.9199	0.81938	-2.34311	0.0191235	0.138928
PVP01_1009400	null	conserved Plasmodium protein, unknown function	400.44	-0.862156	0.367921	-2.34332	0.0191132	0.138928
PVP01_1139100	null	conserved Plasmodium protein, unknown function	3697.14	-0.697291	0.29772	-2.3421	0.0191756	0.139132
PVP01_0503700	TRAG6	tryptophan-rich protein	1994.53	1.01784	0.434928	2.34026	0.0192703	0.139469
PVP01_0919800	null	conserved protein, unknown function	827.109	0.695077	0.296995	2.34036	0.0192649	0.139469
PVP01_1120700	GATB	glutamyl-tRNA(Gln) amidotransferase subunit B, putative	301.06	-0.998619	0.426988	-2.33875	0.0193483	0.139859
PVP01_1220900	null	conserved Plasmodium protein, unknown function	615.297	0.982619	0.42035	2.33762	0.0194069	0.139942
PVP01_1347200	null	PIR protein	45.6124	-2.60566	1.11467	-2.3376	0.0194082	0.139942
PVP01_1105100	null	conserved Plasmodium protein, unknown function	3638.97	-0.771097	0.330019	-2.33652	0.0194639	0.140169
PVP01_0300900	null	Plasmodium exported protein, unknown function	97.1564	1.29398	0.553942	2.33594	0.0194943	0.140214
PVP01_0512000	SNRPG	small nuclear ribonucleoprotein G, putative	693.255	0.943109	0.403911	2.33495	0.0195462	0.140413
PVP01_0807400	ApiAP2	AP2 domain transcription factor, putative	2875.77	-0.973816	0.41759	-2.33199	0.0197013	0.141351
PVP01_1454500	null	conserved Plasmodium protein, unknown function	3459.86	-1.1626	0.498844	-2.33058	0.0197754	0.141707
PVP01_1029200	null	conserved Plasmodium protein, unknown function	4385.4	-1.12167	0.481422	-2.32991	0.0198107	0.141785
PVP01_0517700	null	conserved Plasmodium protein, unknown function	12489	1.04291	0.447737	2.32929	0.0198435	0.141844
PVP01_1337200	null	methyltransferase, putative	1804.93	-0.635276	0.272823	-2.32853	0.0198841	0.141959
PVP01_0923100	null	conserved Plasmodium protein, unknown function	3628.01	-0.745587	0.320614	-2.32549	0.0200455	0.14279
PVP01_1249600	null	conserved Plasmodium protein, unknown function	6075.96	0.927093	0.398679	2.32541	0.0200499	0.14279
PVP01_0821900	RPB1	DNA-directed RNA polymerase II subunit RPB1, putative	9432.11	-0.761898	0.327804	-2.32425	0.0201122	0.143058
PVP01_1450900	null	conserved Plasmodium protein, unknown function	4293.93	-1.30439	0.561633	-2.3225	0.0202061	0.14355
PVP01_0924400	SMC5	structural maintenance of chromosomes protein 5, putative	9507.67	-1.05395	0.453967	-2.32163	0.0202528	0.143705
PVP01_0905300	null	WD repeat-containing protein, putative	1287.75	1.38499	0.59714	2.31938	0.0203747	0.144041
PVP01_1009800	null	conserved Plasmodium protein, unknown function	400.141	-1.11936	0.482506	-2.31989	0.0203466	0.144041
PVP01_1118700	null	conserved Plasmodium protein, unknown function	2964.74	1.51629	0.653744	2.31939	0.0203737	0.144041
PVP01_1416100	null	conserved Plasmodium protein, unknown function	1534.51	-1.06952	0.461725	-2.31635	0.020539	0.145025
PVP01_0414000	null	conserved Plasmodium protein, unknown function	9960.17	0.712466	0.307965	2.31346	0.0206972	0.145964
PVP01_1202100	null	P-loop containing nucleoside triphosphate hydrolase, putative	2288.03	-0.774381	0.335546	-2.30782	0.0210091	0.147983
PVP01_0306600	null	transcription factor, putative	2614.01	0.796678	0.345397	2.30656	0.0210794	0.148147
PVP01_1427200	null	conserved Plasmodium protein, unknown function	8008.36	0.75657	0.328018	2.30649	0.0210834	0.148147
PVP01_1268200	null	conserved Plasmodium protein, unknown function	4904.74	-0.883121	0.383145	-2.30493	0.0211706	0.148579
PVP01_0525200	null	Plasmodium exported protein (PHIST), unknown function	2678.58	0.77279	0.335607	2.30266	0.0212977	0.148634
PVP01_0624500	null	PIR protein	818.15	-1.28212	0.556839	-2.3025	0.0213068	0.148634
PVP01_0800700	RBP2b	reticulocyte binding protein 2b	3062.52	1.14915	0.499057	2.30265	0.0212985	0.148634
PVP01_0933200	null	conserved Plasmodium protein, unknown function	9512.77	-0.892185	0.387262	-2.30383	0.0212322	0.148634
PVP01_0000740	null	PIR protein	9.29849	-5.11218	2.22004	-2.30274	0.0212933	0.148634
PVP01_1024200	PI4K	phosphatidylinositol 4-kinase, putative	7365.07	-0.933408	0.405548	-2.30159	0.0213581	0.148813
PVP01_0701700	null	conserved Plasmodium protein, unknown function	3513.92	-0.964231	0.41924	-2.29995	0.021451	0.149281
PVP01_1446900	null	conserved Plasmodium protein, unknown function	4262.41	-0.863991	0.375826	-2.29891	0.0215098	0.14951
PVP01_1210500	null	zinc finger protein, putative	21244.7	1.10979	0.483033	2.29755	0.0215877	0.149871
PVP01_0000120	TRAG27	tryptophan-rich protein	452.283	1.29607	0.564482	2.29604	0.0216733	0.150286
PVP01_1238500	LRR14.1	leucine-rich repeat protein	1712.7	0.858722	0.374169	2.29501	0.0217323	0.150514
PVP01_0419900	null	conserved Plasmodium protein, unknown function	1022.82	1.48849	0.649248	2.29264	0.0218687	0.151278
PVP01_0924000	null	translation elongation factor EF-1, subunit alpha, putative	9261.96	-0.850996	0.371519	-2.29059	0.0219873	0.151819
PVP01_1245400	null	phosphatidylinositol-4-phosphate 5-kinase, putative	34999.9	0.941515	0.411074	2.29038	0.0219993	0.151819
PVP01_1003600	null	conserved Plasmodium protein, unknown function	4169.93	-0.905223	0.39592	-2.28638	0.0222321	0.152879
PVP01_1251500	HlyIII	hemolysin III, putative	4192.59	0.897503	0.392409	2.28716	0.0221865	0.152879
PVP01_0002120	null	PIR protein	45.4789	-2.17893	0.952949	-2.28651	0.0222242	0.152879
PVP01_1238600	null	conserved Plasmodium protein, unknown function	6394.21	0.918235	0.401922	2.28461	0.0223356	0.153408
PVP01_0726600	null	conserved Plasmodium protein, unknown function	1487.96	0.993756	0.435238	2.28325	0.0224158	0.153777
PVP01_0416300	ACP	acyl carrier protein, putative	754.304	1.01641	0.44529	2.28258	0.022455	0.153863
PVP01_0509400	null	conserved Plasmodium protein, unknown function	585.821	-0.757778	0.332061	-2.28205	0.0224866	0.153898
PVP01_1337300	null	GTP-binding protein, putative	850.179	-0.813367	0.356616	-2.28079	0.0225606	0.154222
PVP01_1429100	EMC1	ER membrane protein complex subunit 1, putative	2290.6	-0.655548	0.287836	-2.27751	0.0227558	0.155373
PVP01_0920500	null	conserved Plasmodium protein, unknown function	8751.99	0.928971	0.408013	2.27682	0.0227971	0.155471
PVP01_0507800	UBE4B	ubiquitin conjugation factor E4 B, putative	9112.8	-0.799156	0.351138	-2.2759	0.022852	0.155662
PVP01_0111600	null	conserved Plasmodium protein, unknown function	2551.44	0.790055	0.347371	2.27438	0.022943	0.155916
PVP01_1022200	INO1	inositol-3-phosphate synthase, putative	194675	0.975385	0.428781	2.27479	0.0229187	0.155916
PVP01_1002900	null	formin 1, putative	16771.4	-0.917951	0.403772	-2.27344	0.0229997	0.156117
PVP01_1461900	null	cytoplasmic translation machinery associated protein, putative	2107.86	-0.70754	0.311285	-2.27296	0.0230284	0.156129
PVP01_1230800	VPS52	vacuolar protein sorting-associated protein 52, putative	4216.04	-1.09773	0.483067	-2.27242	0.0230609	0.156167
PVP01_0206800	null	conserved Plasmodium protein, unknown function	1403.74	-0.814875	0.35869	-2.27181	0.0230981	0.156236
PVP01_0934000	null	conserved Plasmodium protein, unknown function	6957.28	-1.2035	0.530363	-2.2692	0.023256	0.156937
PVP01_1404200	null	conserved Plasmodium protein, unknown function	2581.03	0.635881	0.28021	2.2693	0.0232499	0.156937
PVP01_0820700	null	RNA-binding protein, putative	1391.02	-0.735195	0.324245	-2.26741	0.0233652	0.157491
PVP01_0818500	null	conserved Plasmodium protein, unknown function	6198.52	-0.971241	0.428789	-2.26508	0.0235079	0.158268
PVP01_0210600	null	conserved Plasmodium membrane protein, unknown function	1842.77	-0.890049	0.393567	-2.26149	0.0237287	0.159384
PVP01_1221800	null	isoleucine--tRNA ligase, putative	6139.22	-0.724396	0.320288	-2.2617	0.0237159	0.159384
PVP01_0006510	null	PIR protein	50.3985	2.95239	1.3061	2.26046	0.0237926	0.159628
PVP01_0811100	ISP1	inner membrane complex sub-compartment protein 1, putative	3832.11	1.0172	0.450239	2.25924	0.0238682	0.15995
PVP01_0605200	RBM34	RNA-binding protein 34, putative	3654.03	0.731227	0.323858	2.25786	0.0239542	0.160156
PVP01_1149500	null	PIR protein	40.9503	1.98525	0.879127	2.25821	0.0239325	0.160156
PVP01_0944800	null	mitochondrial large subunit ribosomal protein, putative	1677.46	0.781089	0.346151	2.2565	0.0240396	0.160171
PVP01_1141600	null	G-protein associated signal transduction protein, putative	3066.86	-0.779186	0.345268	-2.25676	0.0240233	0.160171
PVP01_1471500	null	Plasmodium exported protein, unknown function	1676.96	1.08447	0.480426	2.25731	0.0239886	0.160171
PVP01_0206000	CCp5	LCCL domain-containing protein	21850.7	1.37484	0.609543	2.25553	0.0241004	0.160392
PVP01_1206600	null	step II splicing factor, putative	6033.5	0.794848	0.352668	2.25381	0.024208	0.160924
PVP01_0728000	null	conserved protein, unknown function	279.126	1.06567	0.473143	2.25233	0.0243016	0.161197
PVP01_1420000	null	conserved protein, unknown function	1602.26	-0.74824	0.332215	-2.25228	0.0243049	0.161197
PVP01_0312200	null	transcription initiation factor IIA subunit 1, putative	401.735	-0.904179	0.401694	-2.25091	0.024391	0.161256
PVP01_0704300	SEC27	coatomer subunit beta, putative	5363.95	-0.792924	0.352283	-2.25081	0.0243973	0.161256
PVP01_1253800	null	conserved Plasmodium protein, unknown function	2763.46	-0.94786	0.421057	-2.25114	0.0243765	0.161256
PVP01_0806800	null	conserved Plasmodium protein, unknown function	717.59	0.889007	0.395234	2.24932	0.0244923	0.1617
PVP01_0702700	null	conserved Plasmodium protein, unknown function	1471.97	-0.849795	0.378141	-2.2473	0.024621	0.162364
PVP01_1341900	GAPM3	glideosome associated protein with multiple membrane spans 3, putative	34798.1	0.677616	0.301614	2.24664	0.0246633	0.162458
PVP01_0802800	null	conserved Plasmodium protein, unknown function	4120.18	-1.00287	0.446655	-2.24529	0.0247497	0.162812
PVP01_1219900	null	MSP7-like protein	5873.34	1.12097	0.499336	2.24492	0.0247733	0.162812
PVP01_0408200	null	conserved Plasmodium protein, unknown function	1987.89	-1.13956	0.508319	-2.24181	0.0249734	0.163385
PVP01_0926600	null	conserved Plasmodium protein, unknown function	2012.74	0.707784	0.31567	2.24216	0.0249508	0.163385
PVP01_0929700	SpdSyn	spermidine synthase, putative	6534.28	0.718909	0.320595	2.24242	0.0249344	0.163385
PVP01_1346500	RPN6	26S proteasome regulatory subunit RPN6, putative	8374.45	-0.929337	0.414529	-2.24191	0.0249673	0.163385
PVP01_1009500	RBG1	ribosome-interacting GTPase 1, putative	1123.94	-0.795323	0.354871	-2.24116	0.0250156	0.163476
PVP01_0501500	null	PIR protein	7.49811	-3.93226	1.75684	-2.23825	0.0252047	0.164244
PVP01_1345200	Sel1	selenoprotein, putative	5030.27	0.702592	0.313885	2.23837	0.0251969	0.164244
PVP01_0005310	null	PIR protein	10.5922	5.66662	2.53195	2.23804	0.0252182	0.164244
PVP01_0811600	null	conserved Plasmodium protein, unknown function	784.365	1.12267	0.501854	2.23703	0.0252842	0.164305
PVP01_1108600	DOA1	polyubiquitin binding protein, putative	3982.62	-0.766395	0.342549	-2.23733	0.0252649	0.164305
PVP01_1471800	null	Plasmodium exported protein, unknown function	673.331	0.995636	0.445545	2.23465	0.0254404	0.165135
PVP01_0500500	null	PIR protein, pseudogene	59.1045	1.64395	0.736306	2.23271	0.0255684	0.165779
PVP01_1028900	TRS85	trafficking protein particle complex subunit 8, putative	3657.2	-0.757425	0.339394	-2.2317	0.0256347	0.165863
PVP01_1127300	null	tRNA modifying enzyme, putative	7375.37	0.534371	0.239452	2.23164	0.0256385	0.165863
PVP01_0733400	null	UBX domain, putative	30922.5	1.02908	0.461297	2.23084	0.025692	0.166023
PVP01_1262800	null	calmodulin-like protein	367.373	1.32573	0.594978	2.2282	0.025867	0.166968
PVP01_1121700	ACS	acetyl-CoA synthetase, putative	1386.02	-0.841509	0.377858	-2.22705	0.0259439	0.167278
PVP01_1253700	null	Yos1-like protein, putative	69.3232	-1.68089	0.755526	-2.2248	0.0260946	0.168062
PVP01_0414700	null	conserved Plasmodium protein, unknown function	7642.22	-0.713406	0.321098	-2.22177	0.0262988	0.168966
PVP01_1102300	null	U2 small nuclear ribonucleoprotein A', putative	277.249	-1.08645	0.488946	-2.22203	0.0262811	0.168966
PVP01_1207500	null	conserved Plasmodium protein, unknown function	1558.92	-1.43161	0.644581	-2.22099	0.0263517	0.168966
PVP01_0000010	null	PIR protein	32.5341	2.35552	1.06043	2.22128	0.0263317	0.168966
PVP01_0721700	NOS	nitric oxide synthase, putative	506.738	-0.967752	0.435979	-2.21972	0.0264377	0.16933
PVP01_0507700	VAMP7	SNARE protein, putative	2148.27	-0.784198	0.353582	-2.21787	0.0265639	0.16995
PVP01_1025900	SET9	SET domain protein, putative	2129.57	-1.20296	0.542883	-2.21588	0.0266995	0.170629
PVP01_0524900	null	Plasmodium exported protein (PHIST), unknown function	1372.26	1.72949	0.780857	2.21486	0.0267698	0.170702
PVP01_1259300	null	conserved Plasmodium protein, unknown function	1458.83	-0.758089	0.342218	-2.21522	0.0267447	0.170702
PVP01_0417000	null	serine-repeat antigen 3 (SERA)	17047.5	-1.67586	0.757319	-2.21289	0.0269051	0.171195
PVP01_1126200	null	EGF-like membrane protein, putative	1540.97	-0.939987	0.424781	-2.21288	0.0269062	0.171195
PVP01_1127600	SRP68	signal recognition particle subunit SRP68, putative	5110.56	-0.613607	0.277387	-2.2121	0.0269601	0.171349
PVP01_1124000	null	conserved Plasmodium protein, unknown function	6947.61	0.885338	0.400663	2.20968	0.0271271	0.172221
PVP01_0835200	EF-Ts	elongation factor ts, putative	267.982	-1.20933	0.547472	-2.20894	0.0271787	0.17236
PVP01_0416700	null	conserved Plasmodium protein, unknown function	5704.05	-1.04813	0.474625	-2.20834	0.0272205	0.172436
PVP01_0110100	PARE	prodrug activation and resistance esterase, putative	5647	0.801713	0.363192	2.20741	0.0272854	0.17247
PVP01_0731500	CSE1	importin alpha re-exporter, putative	15339.5	-0.994604	0.450556	-2.2075	0.027279	0.17247
PVP01_1202700	ABCB6	ABC transporter B family member 6, putative	301.563	1.14353	0.518712	2.20455	0.0274854	0.173544
PVP01_0415600	null	3'exoribonuclease, putative	3188.83	0.571382	0.259678	2.20035	0.0277823	0.174468
PVP01_0513500	null	conserved Plasmodium protein, unknown function	2248.11	-0.967767	0.439584	-2.20155	0.0276971	0.174468
PVP01_0933100	null	nucleic acid binding protein, putative	1969.2	0.988388	0.44906	2.20102	0.0277348	0.174468
PVP01_1020700	null	conserved Plasmodium protein, unknown function	3101.68	-0.549839	0.2497	-2.202	0.0276655	0.174468
PVP01_1114600	null	dynein light chain, putative	885.265	1.17714	0.534893	2.2007	0.0277571	0.174468
PVP01_0532800	TRAG10	tryptophan-rich protein	587.267	-1.4617	0.664515	-2.19965	0.0278319	0.17459
PVP01_0833500	null	membrane magnesium transporter, putative	3198.86	0.984327	0.447665	2.19881	0.0278918	0.174598
PVP01_1465200	null	methyltransferase, putative	2583.19	1.35806	0.617644	2.19878	0.0278935	0.174598
PVP01_0317000	DBP7	ATP-dependent RNA helicase DBP7, putative	5462.05	1.0833	0.493033	2.19723	0.0280043	0.175103
PVP01_1307200	null	conserved Plasmodium protein, unknown function	1919.78	-0.839569	0.383104	-2.19149	0.0284163	0.177296
PVP01_1467100	null	rRNA-processing protein, putative	1028.41	-0.577887	0.263676	-2.19165	0.0284047	0.177296
PVP01_1026700	null	conserved Plasmodium protein, unknown function	1443.46	1.03729	0.473422	2.19105	0.0284481	0.177303
PVP01_0006870	null	PIR protein	17.5055	-5.08465	2.32124	-2.19049	0.0284889	0.177366
PVP01_0303200	SET8	SET domain protein, putative	8781.43	-0.629451	0.287614	-2.18853	0.0286312	0.17787
PVP01_0514300	SRCAP	Snf2-related CBP activator, putative	3192.82	-0.857349	0.391684	-2.18888	0.0286057	0.17787
PVP01_1147800	null	Plasmodium exported protein, unknown function	351.477	1.7565	0.804082	2.18448	0.0289272	0.179516
PVP01_0119200	CVC-81-95	Plasmodium exported protein (PHISTc), unknown function	41150.7	1.31663	0.603148	2.18292	0.0290416	0.179734
PVP01_0935100	null	conserved Plasmodium protein, unknown function	8525.31	-0.855709	0.391972	-2.18309	0.0290295	0.179734
PVP01_1012900	null	conserved Plasmodium protein, unknown function	780.462	-0.687378	0.315059	-2.18174	0.0291286	0.179734
PVP01_1034800	null	PIR protein	31.3129	-3.09339	1.41751	-2.18227	0.0290894	0.179734
PVP01_1123400	null	putative oxidoreductase, short-chain dehydrogenase family, putative	1394.96	0.932868	0.427386	2.18273	0.0290557	0.179734
PVP01_1147400	null	Plasmodium exported protein, unknown function	4939.56	0.763169	0.349841	2.18147	0.0291486	0.179734
PVP01_1007000	null	conserved Plasmodium protein, unknown function	2885.32	-0.869911	0.399241	-2.17891	0.0293384	0.180712
PVP01_1450500	null	cytochrome b5, putative	3308.62	0.784191	0.360063	2.17793	0.0294112	0.180968
PVP01_0513400	null	conserved Plasmodium protein, unknown function	3909.77	-0.871695	0.400374	-2.1772	0.0294657	0.181111
PVP01_0417200	null	serine-repeat antigen 5 (SERA)	42549.5	-1.80907	0.832211	-2.17381	0.0297194	0.181132
PVP01_0525900	null	repressor of RNA polymerase III transcription MAF1, putative	3908.31	-1.14671	0.527349	-2.17447	0.0296696	0.181132
PVP01_0807900	null	endonuclease, putative	1254.93	-0.984893	0.452754	-2.17534	0.0296047	0.181132
PVP01_1108000	null	conserved Plasmodium protein, unknown function	3486.59	-0.578941	0.266308	-2.17395	0.0297087	0.181132
PVP01_1232200	null	conserved Plasmodium protein, unknown function	1899.32	1.62716	0.748144	2.17493	0.0296355	0.181132
PVP01_1426300	null	60S ribosomal protein L13, putative	8023.03	-0.821996	0.377888	-2.17524	0.0296125	0.181132
PVP01_1454200	CARP	clustered-asparagine-rich protein, putative	6517.74	1.06372	0.488892	2.17577	0.0295724	0.181132
PVP01_0005220	null	PIR protein	194.593	-3.77762	1.73688	-2.17495	0.0296337	0.181132
PVP01_1236000	null	conserved Plasmodium protein, unknown function	5666.91	-0.532338	0.245066	-2.17223	0.0298386	0.181667
PVP01_0614400	null	conserved Plasmodium protein, unknown function	424.418	-0.859055	0.395785	-2.17051	0.0299685	0.182266
PVP01_1406400	MKP1	mitogen-activated protein kinase phosphatase 1, putative	1895.08	-0.976019	0.449932	-2.16926	0.0300629	0.182591
PVP01_1418000	MCM4	DNA replication licensing factor MCM4, putative	9742.37	-0.734342	0.338567	-2.16897	0.0300849	0.182591
PVP01_1031000	MSP3.10	merozoite surface protein 3	10107.5	-0.966176	0.445696	-2.16779	0.0301747	0.182944
PVP01_0603700	null	PHF5-like protein, putative	1676.79	0.938762	0.433176	2.16716	0.0302225	0.183042
PVP01_0417600	null	serine-repeat antigen 5 (SERA)	46847.6	-1.6497	0.761554	-2.16623	0.0302937	0.183282
PVP01_1271200	null	Plasmodium exported protein, unknown function	1126.13	1.80613	0.834136	2.16527	0.0303668	0.183532
PVP01_0004110	null	PIR protein	38.5546	-3.60211	1.66527	-2.16308	0.0305346	0.184354
PVP01_0320200	null	conserved Plasmodium protein, unknown function	864.29	1.03574	0.478995	2.16231	0.0305942	0.184522
PVP01_0409100	DHHC11	palmitoyltransferase DHHC11, putative	2954.93	-0.555765	0.25737	-2.1594	0.0308193	0.185685
PVP01_0302600	null	conserved Plasmodium protein, unknown function	1810.4	-0.903974	0.418809	-2.15844	0.0308936	0.18594
PVP01_0302900	null	conserved Plasmodium protein, unknown function	1149.56	0.788547	0.365572	2.15702	0.0310038	0.186023
PVP01_1007500	null	WD repeat-containing protein, putative	2830.92	-0.953083	0.441793	-2.15731	0.0309816	0.186023
PVP01_1124500	SMS1	sphingomyelin synthase 1, putative	7095.03	0.86326	0.400123	2.15749	0.0309678	0.186023
PVP01_0811400	ARV1	protein ARV1, putative	2267.78	-0.844541	0.39183	-2.15538	0.0311322	0.186407
PVP01_0000230	null	PIR protein	39.1333	-1.58892	0.73707	-2.15573	0.0311048	0.186407
PVP01_1322500	null	conserved Plasmodium protein, unknown function	4854.3	-0.708187	0.328732	-2.1543	0.0312166	0.186719
PVP01_0809800	null	conserved Plasmodium protein, unknown function	1118.01	-0.702334	0.326346	-2.15211	0.0313885	0.187553
PVP01_0615500	null	conserved Plasmodium protein, unknown function	937.584	-1.02795	0.477971	-2.15065	0.031504	0.188049
PVP01_0315600	null	conserved Plasmodium protein, unknown function	3991.03	-0.992292	0.461873	-2.14841	0.0316814	0.188525
PVP01_1263100	HSP90	heat shock protein 90, putative	1285.09	-0.829378	0.38595	-2.14893	0.0316401	0.188525
PVP01_1324000	null	conserved Plasmodium protein, unknown function	1473.19	-0.690853	0.321543	-2.14855	0.0316698	0.188525
PVP01_0422900	null	Plasmodium exported protein, unknown function	139.442	1.81943	0.847867	2.14589	0.0318814	0.189327
PVP01_1217700	OCT1	mitochondrial intermediate peptidase, putative	508.923	-0.86012	0.400975	-2.14507	0.0319469	0.189327
PVP01_1269600	null	protein kinase, putative	1952.13	-0.672108	0.313261	-2.14552	0.0319113	0.189327
PVP01_1325400	null	calcium-dependent protein kinase, putative	2028.21	0.96723	0.450826	2.14546	0.0319161	0.189327
PVP01_0005170	null	PIR protein	107.498	2.76884	1.29175	2.14347	0.0320751	0.189893
PVP01_0313100	null	transcription initiation factor IIE subunit alpha, putative	11495.8	0.953476	0.44527	2.14134	0.0322463	0.190516
PVP01_0838200	null	Plasmodium exported protein (PHIST), unknown function	2390.39	1.18681	0.554157	2.14165	0.0322219	0.190516
PVP01_0940500	null	conserved Plasmodium protein, unknown function	1136.47	-0.765622	0.35768	-2.14052	0.0323124	0.190713
PVP01_0726700	null	conserved Plasmodium protein, unknown function	553.911	1.18679	0.554671	2.13963	0.0323848	0.190945
PVP01_0108400	RPB10	DNA-directed RNA polymerases I, II, and III subunit RPABC5, putative	903.537	0.59204	0.277065	2.13683	0.032612	0.191741
PVP01_0205900	null	cleavage and polyadenylation specificity factor subunit 5, putative	1119.21	-0.967094	0.453016	-2.13479	0.0327781	0.191741
PVP01_1028300	null	conserved Plasmodium protein, unknown function	3962.81	0.629895	0.294939	2.13568	0.0327057	0.191741
PVP01_1106100	null	ubiquitin-60S ribosomal protein L40, putative	10836.5	0.592232	0.277414	2.13483	0.032775	0.191741
PVP01_1218500	null	conserved Plasmodium protein, unknown function	1011.53	0.705602	0.330394	2.13564	0.0327087	0.191741
PVP01_1255500	null	pre-mRNA-splicing factor CWF18, putative	2172.82	0.539719	0.252585	2.13678	0.0326157	0.191741
PVP01_1317100	LRR5	leucine-rich repeat protein	4495.8	1.53312	0.718186	2.13471	0.0327848	0.191741
PVP01_1334800	null	conserved Plasmodium protein, unknown function	2978.7	0.798974	0.374272	2.13474	0.0327824	0.191741
PVP01_0102600	SEMP1	small exported membrane protein 1, putative	1814.29	1.13115	0.530523	2.13215	0.0329948	0.192775
PVP01_0706000	null	conserved Plasmodium protein, unknown function	16337.9	0.912553	0.428413	2.13008	0.0331651	0.193574
PVP01_0831700	null	activator of Hsp90 ATPase, putative	1265.27	0.762339	0.358105	2.12881	0.0332699	0.193975
PVP01_1263700	LSM5	U6 snRNA-associated Sm-like protein LSm5, putative	246.726	-1.04835	0.492603	-2.12819	0.0333214	0.193975
PVP01_1333300	null	conserved Plasmodium protein, unknown function	1172.91	-0.950746	0.446772	-2.12804	0.0333341	0.193975
PVP01_1338600	null	WD repeat-containing protein, putative	4127.99	-0.670838	0.31549	-2.12633	0.0334755	0.194601
PVP01_0523600	null	Plasmodium exported protein (PHIST), unknown function, pseudogene	3845.05	1.88323	0.886567	2.12418	0.033655	0.195124
PVP01_1466300	null	conserved Plasmodium protein, unknown function	831.919	0.760514	0.35809	2.12381	0.0336863	0.195124
PVP01_0010670	null	merozoite surface protein 3, putative	2871.35	-1.02255	0.481458	-2.12386	0.0336822	0.195124
PVP01_0002420	null	PIR protein	17.1855	3.79574	1.78737	2.12364	0.0337002	0.195124
PVP01_1435700	null	DNA-binding chaperone, putative	2146.93	0.662458	0.312055	2.12289	0.0337632	0.195293
PVP01_1429000	CAF1	CCR4-associated factor 1, putative	2231.77	-0.869392	0.409789	-2.12156	0.0338747	0.195743
PVP01_0605700	null	ribosomal silencing factor RsfS, putative	337.746	-0.850264	0.401154	-2.11955	0.0340444	0.196332
PVP01_1329600	GST	glutathione S-transferase, putative	627.223	0.520462	0.245512	2.11991	0.0340138	0.196332
PVP01_0708500	SET4	SET domain protein, putative	165.435	-0.928757	0.43862	-2.11745	0.0342215	0.196765
PVP01_1257600	MUS81	crossover junction endonuclease MUS81, putative	1400.34	-1.11476	0.52642	-2.11762	0.0342073	0.196765
PVP01_1315600	null	protein kinase, putative	2337.24	-0.8754	0.413355	-2.11779	0.0341929	0.196765
PVP01_1108300	null	conserved Plasmodium protein, unknown function	1447.82	-0.665599	0.314651	-2.11536	0.0343995	0.197397
PVP01_1264500	null	geranylgeranyl transferase type-2 subunit alpha, putative	260.341	-1.24461	0.588295	-2.11561	0.0343777	0.197397
PVP01_0839700	null	PIR protein, pseudogene	58.5286	2.63684	1.24694	2.11464	0.0344603	0.19755
PVP01_0722000	null	cyclin-dependent kinases regulatory subunit, putative	3540.56	0.761232	0.360077	2.11408	0.0345085	0.19763
[truncated: 5,616 more rows]

## Sheet: D
MODERATE VS WEAK INHIBITION GROUP
[truncated: 6,627 more rows]
